# Supplementary material for: Integration of ancient DNA with transdisciplinary dataset finds strong support for Inca resettlement in the south Peruvian coast
Source: Proc Natl Acad Sci U S A. 2020 Jul 13;117(31):18359–68. doi: 10.1073/pnas.2005965117 (PMC7414190; doi:10.1073/pnas.2005965117)
Supplement: Supplementary File [file pnas.2005965117.sd01.xlsx]

## Sheet: IndividualData
Sample ID	Skeletal element	LibraryID(s)	No. Libraries	Data type	Lab That Did the Ancient DNA Work	Study	Co-Author to Be Contacted for Archaeological Questions Relevant to this Sample	14C Age (calBP)	Calibrated age with SHCal 13 (2σ calCE)	Calibrated age with mixed curve (SHCal13 and Marine13) (2σ calCE)	Kinship	Individual Analysis Label	Group Analysis Label	Location	Country	Latitude	Longitude	Sex	mtDNA haplogroup	Y chrom. calls	% human (library with the highest percentage)	Genome Coverage	1240k SNPs hit	UDG treatment (minus=untreated; half=treated except in last nucleotides)	ANGSD point estimate of X chromosome contamination	ANGSD SE of X chromosome contamination	Damage in final nucleotide by library	mtDNA contamination
UC12-12	tooth (molar)	SC79-L1101	1	shotgun	UCSC	This study	Jacob Bongers, Charles Stanish	590±20	1325–1430	1415–1630	..	UC12-12	Peru_Chincha_LH	Chincha	Peru	-13.4762	-76.0167	F	A2+(64)+16129	n/a (female)	34	1.18	876405	half	n/a (female)	n/a (female)	0.047	0.02
UC12-20	tooth (molar)	SC79-L1098	1	shotgun	UCSC	This study	Jacob Bongers, Charles Stanish	Not available	Not available	Not available	..	UC12-20	Peru_Chincha_LH	Chincha	Peru	-13.4762	-76.0167	M	C1b +16311	not enough data	32	1.65	1037197	half	0.005969	0.0014585	0.038	0.014
UC12-24	tooth (molar)	SC79-L1096	1	shotgun	UCSC	This study	Jacob Bongers, Charles Stanish	495±20	1425–1460	1450–1640	..	UC12-24	Peru_Chincha_LH	Chincha	Peru	-13.4762	-76.0167	M	C1b	not enough data	35	1.19	881093	half	0.012622	0.00222792	0.043	0.018
UC12-25	tooth (molar)	SC79-L1097	1	shotgun	UCSC	This study	Jacob Bongers, Charles Stanish	Not available	Not available	Not available	..	UC12-25	Peru_Chincha_LH	Chincha	Peru	-13.4762	-76.0167	F	C1c	n/a (female)	43	1.59	1034952	half	n/a (female)	n/a (female)	0.038	0.017
UC8-8168	tooth (molar)	SC79-L1099	1	shotgun	UCSC	This study	Jacob Bongers, Charles Stanish	450±20	1440–1610	1490–1805	..	UC8-8168	Peru_Chincha_LH	Chincha	Peru	-13.4772	-76.0253	F	B2b	n/a (female)	23	0.71	704090	half	n/a (female)	n/a (female)	0.049	0.014
UC8-8173	tooth (molar)	SC79-L1095	1	shotgun	UCSC	This study	Jacob Bongers, Charles Stanish	565±20	1400–1440	1455–1655	..	UC8-8173	Peru_Chincha_LH	Chincha	Peru	-13.4772	-76.0253	M	B2b	Q1a2a1a	32	1.59	1038871	half	0.022691	0.00493414	0.041	0.022

## Sheet: RadiocarbonInfo
Lab Number	Sample ID	Individual Analysis Label	Provenience/Description	Site	Lat (DD)	Long (DD)	Country	Skeletal Material Type	Process	Calibration notes	Marine ΔR	D14C (‰)	±	14C age (BP)	±	yield(%)	δ13Ccollagen (‰)	δ15N (‰)	%C	%N	C:N (wt%/wt%)	C:N (atomic)	Cal BP (μ)	2σ low	2σ high	Cal BCE/CE (μ)	2σ low	2σ high	Reference
UCIAMS-226333	UC8_8168	UC8_Ind1	Collective grave (chullpa) known as UC-008 Tomb 1 in the Chincha Valley	UC-008 cemetery	-13.4772	-76.0253	Peru	tooth (molar)	Ultrafiltration; >30kDa gelatin	70% SHCal13, 30% Marine13	110±49 (Etayo-Cadavid et al. 2019)	-54.5268	2.15908	450	20	5.7	-11.6349	15.1794	43.2335	16.0337	2.69642	3.14582	305	460	145	1645	1490	1805	This study
UCIAMS-226334	UC8_8173	UC8_Ind2	Collective grave (chullpa) known as UC-008 Tomb 1 in the Chincha Valley	UC-008 cemetery	-13.4772	-76.0253	Peru	tooth (molar)	Ultrafiltration; >30kDa gelatin	60% SHCal13, 40% Marine13	110±49 (Etayo-Cadavid et al. 2019)	-67.9775	1.98355	565	20	6	-10.6959	15.7093	43.4685	16.0546	2.70755	3.1588	390	495	295	1560	1455	1655	This study
UCIAMS-226335	UC16_12	UC12_Ind1	Collective grave (chullpa) known as UC-012 Tomb 33 in the Chincha Valley	UC-012 cemetery	-13.4762	-76.0167	Peru	tooth	Ultrafiltration; >30kDa gelatin	70% SHCal13, 30% Marine13	110±49 (Etayo-Cadavid et al. 2019)	-70.7939	1.979	590	20	10.5	-11.6654	15.0976	42.429	15.7217	2.69874	3.14853	445	535	320	1505	1415	1630	This study
UCIAMS-226337	UC16_24	UC12_Ind2	Collective grave (chullpa) known as UC-012 Tomb 33 in the Chincha Valley	UC-012 cemetery	-13.4762	-76.0167	Peru	tooth	Ultrafiltration; >30kDa gelatin	80% SHCal13, 20% Marine13	110±49 (Etayo-Cadavid et al. 2019)	-59.7604	2.05603	495	20	10.5	-10.5208	13.8902	42.3043	15.5685	2.71729	3.17017	405	500	310	1545	1450	1640	This study
		References:
		Etayo-Cadavid, M.F., Andrus, C.F.T., Jones, K.B., and Hodgins, G.W.L. Subseasonal variations in marine reservoir age from pre-bomb Donax obesulus and Protothaca asperrima shell carbonate. Chemical Geology 526, 110–116 (2019).
							KECK CARBON CYCLE AMS FACILITY
							EARTH SYSTEM SCIENCE DEPT, UC IRVINE
			14C results				Fehren-Schmitz				Dec 12 2019
		UCIAMS	Sample name	Other ID	d13C	±	fraction	±	D14C	±	14C age	±
		#			(‰)		Modern		(‰)		(BP)
		226333	UC8_8168		-11.6349	0.1	0.945473	0.00215908	-54.5268	2.15908	450	20
		226334	UC8_8173		-10.6959	0.1	0.932022	0.00198355	-67.9775	1.98355	565	20
		226335	UC16_12		-11.6654	0.1	0.929206	0.001979	-70.7939	1.979	590	20
		226337	UC16_24		-10.5208	0.1	0.94024	0.00205603	-59.7604	2.05603	495	20
		Radiocarbon concentrations are given as fractions of the Modern standard, D14C, and conventional radiocarbon age, following the conventions of
		Stuiver and Polach (Radiocarbon, v. 19, p.355, 1977).
		Sample preparation backgrounds have been subtracted, based on measurements of 14C-free whale and mammoth bone.
		All results have been corrected for isotopic fractionation according to the conventions of Stuiver and Polach (1977), with d13C values measured on
		prepared graphite using the AMS spectrometer. These can differ from d13C of the original material, and are not shown.
		Comments:
		These samples were decalcified in 1N HCl, gelatinized at 60°C and pH 2, and ultrafiltered to select a high molecular wt fraction (>30kDa).
		d13C and d15N values shown were measured to a precision of <0.1‰ and <0.2‰, respectively, on aliquots of ultrafiltered collagen, using a Fisons
		NA1500NC elemental analyzer/Finnigan Delta Plus isotope ratio mass spectrometer.
		UCIAMS#	Sample		>30kDa collagen		del15N	del13C	%N	%C	C/N	C/N
					yield(%)		(‰)	(‰)			(wt%/wt%)	(atomic)
		226333	UC8_8168		5.7		15.1794	-11.6349	16.0337	43.2335	2.69642	3.14582
		226334	UC8_8173		6		15.7093	-10.6959	16.0546	43.4685	2.70755	3.1588
		226335	UC16_12		10.5		15.0976	-11.6654	15.7217	42.429	2.69874	3.14853
		226337	UC16_24		10.5		13.8902	-10.5208	15.5685	42.3043	2.71729	3.17017
