# Supplementary material for: Integration of ancient DNA with transdisciplinary dataset finds strong support for Inca resettlement in the south Peruvian coast
Source: Proc Natl Acad Sci U S A. 2020 Jul 13;117(31):18359–68. doi: 10.1073/pnas.2005965117 (PMC7414190; doi:10.1073/pnas.2005965117)
Supplement: Supplementary File [file pnas.2005965117.sd02.xlsx]

## Sheet: S2-A. f4(Mbuti, X, UC, UC)
Note: This shows that the UC12 and UC8 groups and individuals are genetically homogeneous to the limits of our resolution (no external group has significantly more shared alleles with one of the individuals or groups relative to the others).
Pop1_W	Pop2_X	Pop3_Y	Pop4_Z	f4_value	Z_score	BABA	ABBA	Num_SNPs
Mbuti.DG	USA-CA_SanClemente-SantaCatalina_800BP.SG	UC12	UC8	-0.000568	-1.76	37160	37621	810347
Mbuti.DG	NorthPeruHighlands	UC12	UC8	-0.000619	-1.75	29712	30110	643570
Mbuti.DG	USA-CA_MainlandChumash_1400BP.SG	UC12	UC8	-0.000588	-1.721	32522	32942	713144
Mbuti.DG	Tsimshian.SG	UC12	UC8	-0.000639	-1.688	36249	36768	813559
Mbuti.DG	Chile_Pukara_700BP_LIP	UC12	UC8	-0.000775	-1.485	10572	10752	232008
Mbuti.DG	Huichol.SG	UC12	UC8	-0.000603	-1.436	37350	37840	814127
Mbuti.DG	Mixe.DG	UC12	UC8	-0.000457	-1.433	36528	36892	796249
Mbuti.DG	USA-MT_Anzick1_12800BP.SG	UC12	UC8	-0.000572	-1.39	36991	37454	808897
Mbuti.DG	Aymara.SG	UC12	UC8	-0.000531	-1.276	37588	38020	814088
Mbuti.DG	Peru_Torontoy2_450BP_LH	UC12	UC8	-0.000568	-1.273	26471	26799	578892
Mbuti.DG	French.DG	UC12	UC8	-0.000277	-1.16	34672	34897	814607
Mbuti.DG	Surui.DG	UC12	UC8	-0.000394	-1.062	36796	37110	796161
Mbuti.DG	Yoruba.DG	UC12	UC8	-0.000142	-0.958	28203	28319	814635
Mbuti.DG	Quechua.DG	UC12	UC8	-0.000296	-0.942	36712	36948	796263
Mbuti.DG	Piapoco.DG	UC12	UC8	-0.000293	-0.852	36757	36990	796153
Mbuti.DG	SouthPeruHighlands	UC12	UC8	-0.00025	-0.852	36334	36530	785283
Mbuti.DG	Karitiana.DG	UC12	UC8	-0.000256	-0.781	37791	37999	814626
Mbuti.DG	English.DG	UC12	UC8	-0.000211	-0.772	33731	33899	796217
Mbuti.DG	Brazil_LapaDoSanto_9600BP	UC12	UC8	-0.000243	-0.751	34645	34828	753587
Mbuti.DG	Chane.DG	UC12	UC8	-0.000295	-0.747	36699	36933	795056
Mbuti.DG	Peru_Torontoy1_450BP_LH	UC12	UC8	-0.000279	-0.745	29838	30018	644773
Mbuti.DG	Peru_Cuncaicha_9000BP_EA	UC12	UC8	-0.00033	-0.738	29646	29859	645967
Mbuti.DG	Chile_LosRieles_10900BP	UC12	UC8	-0.00032	-0.688	26694	26879	579212
Mbuti.DG	USA-CA_SanNicolas_1400BP	UC12	UC8	-0.000208	-0.68	36738	36905	799402
Mbuti.DG	Canada_Lucier_4800-500BP	UC12	UC8	-0.00027	-0.678	28342	28512	631321
Mbuti.DG	Maori.DG	UC12	UC8	-0.000202	-0.65	33791	33951	794120
Mbuti.DG	Belize_SakiTzul_7400BP	UC12	UC8	-0.000243	-0.605	31970	32140	695658
Mbuti.DG	Brazil_Moraes_5800BP	UC12	UC8	-0.000342	-0.588	9874	9949	217063
Mbuti.DG	Chile_Patagonia_6500-4500BP.SG	UC12	UC8	-0.000231	-0.572	27603	27744	607910
Mbuti.DG	Argentina-Chile_FuegoPatagonian_100BP.SG	UC12	UC8	-0.0002	-0.564	33722	33869	734515
Mbuti.DG	Aymara_Ventilla	UC12	UC8	-0.000158	-0.535	28232	28330	618762
Mbuti.DG	Argentina_Aconcagua_500BP_LH.SG	UC12	UC8	-0.000235	-0.504	24123	24247	528529
Mbuti.DG	Peru_La_Galgada_4100BP_LA	UC12	UC8	-0.000208	-0.481	30552	30689	659291
Mbuti.DG	USA-CA_SanCruzIsland_1000BP	UC12	UC8	-0.000165	-0.468	37032	37164	802707
Mbuti.DG	Spanish.DG	UC12	UC8	-0.000112	-0.436	33654	33743	796171
Mbuti.DG	NorthPeruCoast	UC12	UC8	-0.000136	-0.427	32754	32850	704470
Mbuti.DG	Karitiana.SG	UC12	UC8	-0.000171	-0.413	37732	37872	814286
Mbuti.DG	TiticacaBasin	UC12	UC8	-0.000109	-0.379	37136	37223	800062		Note: TiticacaBasin is composed of the following groups:
Mbuti.DG	Peru_Lauricocha_5800BP_MA	UC12	UC8	-0.000149	-0.312	21605	21674	469629		Peru_RioUncallane_1700BP_EIP.SG
Mbuti.DG	Brazil_CavernadoSumidouro_10000BP.SG	UC12	UC8	-9.8e-05	-0.285	27129	27189	603527		Bolivia_Iroco_950BP_MH
Mbuti.DG	SouthPeruCoast	UC12	UC8	-9.5e-05	-0.27	28223	28281	610534		Peru_Kaillachuro_Unknown.SG
Mbuti.DG	Han.DG	UC12	UC8	-6.2e-05	-0.228	35760	35810	814639		Bolivia_Tiwanaku_1000BP_MH
Mbuti.DG	Aleut.DG	UC12	UC8	-6e-05	-0.201	35094	35141	796246		Bolivia_Miraflores_1100BP_MH
Mbuti.DG	Cree.DG	UC12	UC8	-4.2e-05	-0.145	35548	35581	796232		Peru_SoroMikayaPatjxa_6800BP_MA.SG
Mbuti.DG	Chile_Conchali_700BP_LIP.SG	UC12	UC8	-6e-05	-0.13	21089	21116	459989
Mbuti.DG	Peru_Lauricocha_8600BP_EA	UC12	UC8	-4.5e-05	-0.121	33300	33333	724266
Mbuti.DG	Brazil_Enoque_HG.SG	UC12	UC8	-7.5e-05	-0.075	2259	2263	50241
Mbuti.DG	Bahamas_Taino_1000BP.SG	UC12	UC8	-2.3e-05	-0.057	37803	37822	813912
Mbuti.DG	Onge.DG	UC12	UC8	-1.5e-05	-0.052	33877	33889	795848
Mbuti.DG	Chile_LosRieles_5100BP	UC12	UC8	-2.3e-05	-0.047	25973	25986	563411
Mbuti.DG	Peru_Cuncaicha_3300BP_IP	UC12	UC8	-1.9e-05	-0.042	25846	25857	565915
Mbuti.DG	Peru_Huanchaco_LIP	UC12	UC8	-2.5e-05	-0.021	1659	1660	35403
Mbuti.DG	Hawaiian.DG	UC12	UC8	1e-06	0.002	34445	34444	793727
Mbuti.DG	Papuan.DG	UC12	UC8	2e-06	0.006	34469	34467	814639
Mbuti.DG	CentralPeruCoast	UC12	UC8	2e-05	0.058	33568	33553	727156
Mbuti.DG	NorthChile	UC12	UC8	2.9e-05	0.071	23200	23186	501630
Mbuti.DG	Mexico_Zapotec.DG	UC12	UC8	3.8e-05	0.116	36654	36623	796181
Mbuti.DG	Dai.DG	UC12	UC8	3.6e-05	0.141	35587	35557	814640
Mbuti.DG	Peru_Cuncaicha_4200BP_LA	UC12	UC8	9.7e-05	0.223	29328	29266	637342
Mbuti.DG	Mayan.SG	UC12	UC8	9.9e-05	0.24	37159	37078	812943
Mbuti.DG	Pima.DG	UC12	UC8	9e-05	0.264	36648	36577	796171
Mbuti.DG	Yakut.DG	UC12	UC8	0.000132	0.449	34972	34867	796186
Mbuti.DG	Chipewyan.DG	UC12	UC8	0.000166	0.501	36202	36070	796229
Mbuti.DG	USA-CA_SanNicolas_4900BP.SG	UC12	UC8	0.000207	0.571	37153	36988	800699
Mbuti.DG	Bolivia_Tiwanaku_1000BP_MH	UC12	UC8	0.000272	0.583	12433	12359	269152
Mbuti.DG	Brazil_Laranjal_6700BP	UC12	UC8	0.000321	0.586	11156	11078	243281
Mbuti.DG	Argentina_ArroyoSeco2_7700BP	UC12	UC8	0.000222	0.643	32400	32245	699049
Mbuti.DG	Mayan.DG	UC12	UC8	0.00022	0.645	36907	36731	796121
Mbuti.DG	Mixtec.DG	UC12	UC8	0.0002	0.646	36202	36043	796191
Mbuti.DG	Chile_Conchali_700BP	UC12	UC8	0.000376	1.033	30501	30254	657116
Mbuti.DG	Argentina_LagunaChica_6800BP	UC12	UC8	0.000479	1.083	15316	15156	334811
Mbuti.DG	Peru_Cusco_SanSebastian_610-490BP_LH-LIP	UC12	UC8	0.000445	1.127	25730	25484	554651
Mbuti.DG	USA-WA_Kennewick_8800BP.SG	UC12	UC8	0.000506	1.154	20973	20740	459759
Mbuti.DG	Brazil_Laranjal_6700BP_2	UC12	UC8	0.000669	1.301	14598	14385	318679
Mbuti.DG	Peru_Lauricocha_3500BP_IP	UC12	UC8	0.000779	1.725	20950	20597	454000
Mbuti.DG	USA-AK_USR1_11400BP	UC12	UC8	0.001588	2.292	4518	4359	99779
Mbuti.DG	Maori.DG	UC8_8168	UC8_8173	-0.000759	-1.409	10469	10658	249464
Mbuti.DG	Spanish.DG	UC8_8168	UC8_8173	-0.000651	-1.323	10462	10625	250136
Mbuti.DG	Argentina_Aconcagua_500BP_LH.SG	UC8_8168	UC8_8173	-0.001025	-1.238	7400	7569	164563
Mbuti.DG	Mixtec.DG	UC8_8168	UC8_8173	-0.000484	-0.943	11192	11313	250149
Mbuti.DG	Bolivia_Tiwanaku_1000BP_MH	UC8_8168	UC8_8173	-0.000906	-0.937	3866	3944	85869
Mbuti.DG	Cree.DG	UC8_8168	UC8_8173	-0.000431	-0.838	11055	11162	250157
Mbuti.DG	English.DG	UC8_8168	UC8_8173	-0.000402	-0.807	10536	10636	250154
Mbuti.DG	USA-CA_SanNicolas_1400BP	UC8_8168	UC8_8173	-0.000421	-0.722	11469	11575	251259
Mbuti.DG	Mixe.DG	UC8_8168	UC8_8173	-0.000322	-0.595	11393	11474	250169
Mbuti.DG	Brazil_Laranjal_6700BP_2	UC8_8168	UC8_8173	-0.000559	-0.58	4644	4702	102903
Mbuti.DG	NorthChile	UC8_8168	UC8_8173	-0.000433	-0.578	7337	7407	160496
Mbuti.DG	Brazil_CavernadoSumidouro_10000BP.SG	UC8_8168	UC8_8173	-0.000319	-0.534	8338	8397	187477
Mbuti.DG	Aymara_Ventilla	UC8_8168	UC8_8173	-0.000242	-0.487	8687	8733	192327
Mbuti.DG	French.DG	UC8_8168	UC8_8173	-0.000194	-0.42	10839	10889	255692
Mbuti.DG	Quechua.DG	UC8_8168	UC8_8173	-0.000181	-0.345	11451	11496	250170
Mbuti.DG	Tsimshian.SG	UC8_8168	UC8_8173	-0.000183	-0.268	11371	11417	255419
Mbuti.DG	USA-CA_SanCruzIsland_1000BP	UC8_8168	UC8_8173	-0.000156	-0.255	11545	11584	252299
Mbuti.DG	Brazil_Enoque_HG.SG	UC8_8168	UC8_8173	-0.000491	-0.254	720	728	16509
Mbuti.DG	Yoruba.DG	UC8_8168	UC8_8173	-6.1e-05	-0.217	8818	8834	255703
Mbuti.DG	Chile_LosRieles_5100BP	UC8_8168	UC8_8173	-0.000144	-0.176	8198	8224	179295
Mbuti.DG	Argentina-Chile_FuegoPatagonian_100BP.SG	UC8_8168	UC8_8173	-0.000107	-0.175	10602	10627	231894
Mbuti.DG	UC12_25	UC8_8168	UC8_8173	-0.000139	-0.174	8787	8813	189507
Mbuti.DG	UC12_12	UC8_8168	UC8_8173	-0.000145	-0.166	7483	7507	161091
Mbuti.DG	Huichol.SG	UC8_8168	UC8_8173	-9.9e-05	-0.131	11663	11688	255554
Mbuti.DG	NorthPeruHighlands	UC8_8168	UC8_8173	-8e-05	-0.128	9403	9419	204359
Mbuti.DG	Chile_Conchali_700BP_LIP	UC8_8168	UC8_8173	-0.000101	-0.117	6636	6651	146138
Mbuti.DG	Canada_Lucier_4800-500BP	UC8_8168	UC8_8173	-5.4e-05	-0.079	8864	8875	199080
Mbuti.DG	Onge.DG	UC8_8168	UC8_8173	-2.4e-05	-0.048	10577	10583	250047
Mbuti.DG	Bahamas_Taino_1000BP.SG	UC8_8168	UC8_8173	-3.2e-05	-0.044	11792	11800	255501
Mbuti.DG	UC12_20	UC8_8168	UC8_8173	4e-06	0.005	7733	7732	166916
Mbuti.DG	Karitiana.SG	UC8_8168	UC8_8173	2.8e-05	0.038	11736	11729	255600
Mbuti.DG	Karitiana.DG	UC8_8168	UC8_8173	3.6e-05	0.063	11820	11811	255701
Mbuti.DG	Han.DG	UC8_8168	UC8_8173	3.3e-05	0.071	11170	11161	255703
Mbuti.DG	Peru_Huanchaco_LIP	UC8_8168	UC8_8173	0.000234	0.092	535	533	11586
Mbuti.DG	USA-CA_SanClemente-SantaCatalina_800BP.SG	UC8_8168	UC8_8173	6e-05	0.109	11673	11658	254511
Mbuti.DG	Mexico_Zapotec.DG	UC8_8168	UC8_8173	6.5e-05	0.117	11448	11432	250147
Mbuti.DG	Peru_Cusco_SanSebastian_610-490BP_LH-LIP	UC8_8168	UC8_8173	0.000115	0.16	8052	8032	176410
Mbuti.DG	Surui.DG	UC8_8168	UC8_8173	0.000114	0.18	11529	11501	250132
Mbuti.DG	Peru_Lauricocha_3500BP_IP	UC8_8168	UC8_8173	0.000159	0.18	6630	6607	145242
Mbuti.DG	USA-AK_USR1_11400BP	UC8_8168	UC8_8173	0.000271	0.189	1407	1399	31803
Mbuti.DG	Peru_Cuncaicha_4200BP_LA	UC8_8168	UC8_8173	0.000158	0.197	9283	9251	202101
Mbuti.DG	SouthPeruCoast	UC8_8168	UC8_8173	0.000134	0.209	8952	8926	194305
Mbuti.DG	NorthPeruCoast	UC8_8168	UC8_8173	0.000157	0.266	10389	10354	223534
Mbuti.DG	Brazil_LapaDoSanto_9600BP	UC8_8168	UC8_8173	0.000163	0.286	10944	10905	238233
Mbuti.DG	Aleut.DG	UC8_8168	UC8_8173	0.000176	0.347	10967	10923	250167
Mbuti.DG	Yakut.DG	UC8_8168	UC8_8173	0.000181	0.35	10916	10870	250147
Mbuti.DG	Hawaiian.DG	UC8_8168	UC8_8173	0.000216	0.364	10779	10725	249361
Mbuti.DG	Brazil_Laranjal_6700BP	UC8_8168	UC8_8173	0.000426	0.406	3583	3549	78969
Mbuti.DG	Chile_Patagonia_6500-4500BP.SG	UC8_8168	UC8_8173	0.000293	0.43	8553	8498	188887
Mbuti.DG	USA-MT_Anzick1_12800BP.SG	UC8_8168	UC8_8173	0.000334	0.44	11648	11564	254095
Mbuti.DG	Peru_La_Galgada_4100BP_LA	UC8_8168	UC8_8173	0.000353	0.454	9696	9622	209623
Mbuti.DG	SouthPeruHighlands	UC8_8168	UC8_8173	0.000247	0.463	11457	11396	247658
Mbuti.DG	Chane.DG	UC8_8168	UC8_8173	0.000343	0.497	11502	11416	249804
Mbuti.DG	Peru_Torontoy2_450BP_LH	UC8_8168	UC8_8173	0.000425	0.525	8450	8371	184346
Mbuti.DG	UC12_24	UC8_8168	UC8_8173	0.000475	0.557	7406	7330	159162
Mbuti.DG	USA-CA_MainlandChumash_1400BP.SG	UC8_8168	UC8_8173	0.00036	0.559	10213	10132	224907
Mbuti.DG	TiticacaBasin	UC8_8168	UC8_8173	0.000293	0.588	11625	11551	251319
Mbuti.DG	Peru_Cuncaicha_3300BP_IP	UC8_8168	UC8_8173	0.000514	0.645	8276	8183	179767
Mbuti.DG	Papuan.DG	UC8_8168	UC8_8173	0.000331	0.66	10820	10736	255704
Mbuti.DG	Mayan.SG	UC8_8168	UC8_8173	0.000524	0.719	11644	11510	255279
Mbuti.DG	Piapoco.DG	UC8_8168	UC8_8173	0.000426	0.794	11536	11429	250138
Mbuti.DG	Peru_Torontoy1_450BP_LH	UC8_8168	UC8_8173	0.000625	0.892	9438	9310	204873
Mbuti.DG	Argentina_LagunaChica_6800BP	UC8_8168	UC8_8173	0.000832	0.938	4884	4796	106744
Mbuti.DG	Chipewyan.DG	UC8_8168	UC8_8173	0.00052	0.948	11358	11228	250162
Mbuti.DG	Peru_Lauricocha_5800BP_MA	UC8_8168	UC8_8173	0.000812	0.978	6921	6799	150523
Mbuti.DG	Dai.DG	UC8_8168	UC8_8173	0.00048	1.047	11136	11013	255702
Mbuti.DG	Chile_Conchali_700BP	UC8_8168	UC8_8173	0.000686	1.053	9672	9529	208593
Mbuti.DG	Pima.DG	UC8_8168	UC8_8173	0.000638	1.078	11489	11330	250141
Mbuti.DG	CentralPeruCoast	UC8_8168	UC8_8173	0.0007	1.087	10665	10504	230255
Mbuti.DG	Peru_Cuncaicha_9000BP_EA	UC8_8168	UC8_8173	0.001007	1.228	9499	9292	204820
Mbuti.DG	Aymara.SG	UC8_8168	UC8_8173	0.000934	1.238	11848	11609	255563
Mbuti.DG	Peru_Lauricocha_8600BP_EA	UC8_8168	UC8_8173	0.000864	1.267	10615	10416	229608
Mbuti.DG	Argentina_ArroyoSeco2_7700BP	UC8_8168	UC8_8173	0.000894	1.455	10256	10058	221671
Mbuti.DG	Mayan.DG	UC8_8168	UC8_8173	0.00088	1.575	11594	11374	250124
Mbuti.DG	Belize_SakiTzul_7400BP	UC8_8168	UC8_8173	0.001203	1.619	10239	9974	220728
Mbuti.DG	USA-CA_SanNicolas_4900BP.SG	UC8_8168	UC8_8173	0.001128	1.811	11685	11402	251590
Mbuti.DG	Brazil_Moraes_5800BP	UC8_8168	UC8_8173	0.002063	1.867	3233	3088	70420
Mbuti.DG	Chile_LosRieles_10900BP	UC8_8168	UC8_8173	0.001661	1.917	8637	8330	184620
Mbuti.DG	USA-WA_Kennewick_8800BP.SG	UC8_8168	UC8_8173	0.001729	2.02	6719	6467	145645
Mbuti.DG	TiticacaBasin	UC12_24	UC12_25	-0.001305	-2.764	21943	22580	488865
Mbuti.DG	English.DG	UC12_24	UC12_25	-0.001134	-2.711	20063	20613	485687
Mbuti.DG	Hawaiian.DG	UC12_24	UC12_25	-0.001343	-2.665	20228	20878	484185
Mbuti.DG	Papuan.DG	UC12_24	UC12_25	-0.001138	-2.659	20343	20908	496778
Mbuti.DG	Pima.DG	UC12_24	UC12_25	-0.001212	-2.461	21575	22163	485663
Mbuti.DG	SouthPeruHighlands	UC12_24	UC12_25	-0.000993	-2.265	21714	22193	482316
Mbuti.DG	Karitiana.DG	UC12_24	UC12_25	-0.001131	-2.19	22325	22887	496776
Mbuti.DG	Chile_Patagonia_6500-4500BP.SG	UC12_24	UC12_25	-0.001104	-2.188	15965	16626	365969
Mbuti.DG	Argentina_ArroyoSeco2_7700BP	UC12_24	UC12_25	-0.001086	-2.156	19263	19734	433031
Mbuti.DG	Bolivia_Tiwanaku_1000BP_MH	UC12_24	UC12_25	-0.001446	-2.089	7497	7740	168196
Mbuti.DG	Mayan.DG	UC12_24	UC12_25	-0.000978	-2.006	21693	22168	485639
Mbuti.DG	Mayan.SG	UC12_24	UC12_25	-0.001209	-1.963	21931	22530	495876
Mbuti.DG	USA-CA_SanCruzIsland_1000BP	UC12_24	UC12_25	-0.000997	-1.874	21958	22447	490040
Mbuti.DG	Aymara_Ventilla	UC12_24	UC12_25	-0.000798	-1.872	16512	16809	372808
Mbuti.DG	UC12_12	UC12_24	UC12_25	-0.001328	-1.827	14292	14711	316109
Mbuti.DG	Brazil_LapaDoSanto_9600BP	UC12_24	UC12_25	-0.00085	-1.792	20750	21146	464772
Mbuti.DG	Chile_Pukara_700BP_LIP	UC12_24	UC12_25	-0.001405	-1.769	6451	6656	146063
Mbuti.DG	Peru_Lauricocha_8600BP_EA	UC12_24	UC12_25	-0.000939	-1.754	20001	20422	448417
Mbuti.DG	USA-CA_SanClemente-SantaCatalina_800BP.SG	UC12_24	UC12_25	-0.000847	-1.749	22154	22573	494657
Mbuti.DG	Mexico_Zapotec.DG	UC12_24	UC12_25	-0.000889	-1.742	21680	22112	485678
Mbuti.DG	Argentina_LagunaChica_6800BP	UC12_24	UC12_25	-0.00116	-1.663	9275	9519	210764
Mbuti.DG	Karitiana.SG	UC12_24	UC12_25	-0.001065	-1.634	22337	22866	496562
Mbuti.DG	Peru_Torontoy1_450BP_LH	UC12_24	UC12_25	-0.000901	-1.607	18081	18443	401138
Mbuti.DG	USA-MT_Anzick1_12800BP.SG	UC12_24	UC12_25	-0.001036	-1.594	22066	22578	493866
Mbuti.DG	UC8_8173	UC12_24	UC12_25	-0.001145	-1.576	13063	13397	291527
Mbuti.DG	Han.DG	UC12_24	UC12_25	-0.000621	-1.556	21242	21550	496777
Mbuti.DG	Spanish.DG	UC12_24	UC12_25	-0.000613	-1.512	20005	20302	485661
Mbuti.DG	Brazil_Laranjal_6700BP_2	UC12_24	UC12_25	-0.001235	-1.494	8992	9242	202445
Mbuti.DG	Cree.DG	UC12_24	UC12_25	-0.000637	-1.484	21129	21438	485692
Mbuti.DG	Argentina_Aconcagua_500BP_LH.SG	UC12_24	UC12_25	-0.001012	-1.484	14266	14589	319386
Mbuti.DG	French.DG	UC12_24	UC12_25	-0.000558	-1.423	20721	20998	496759
Mbuti.DG	Chile_Conchali_700BP	UC12_24	UC12_25	-0.000753	-1.368	18401	18709	408252
Mbuti.DG	USA-CA_SanNicolas_4900BP.SG	UC12_24	UC12_25	-0.000755	-1.361	21975	22344	488840
Mbuti.DG	Chane.DG	UC12_24	UC12_25	-0.000834	-1.358	21864	22269	485034
Mbuti.DG	Yakut.DG	UC12_24	UC12_25	-0.000617	-1.343	20756	21055	485679
Mbuti.DG	SouthPeruCoast	UC12_24	UC12_25	-0.000679	-1.329	17220	17479	381047
Mbuti.DG	Brazil_CavernadoSumidouro_10000BP.SG	UC12_24	UC12_25	-0.000662	-1.32	15821	16061	363175
Mbuti.DG	USA-CA_SanNicolas_1400BP	UC12_24	UC12_25	-0.000632	-1.312	21838	22146	487895
Mbuti.DG	Surui.DG	UC12_24	UC12_25	-0.000691	-1.237	21980	22315	485653
Mbuti.DG	Dai.DG	UC12_24	UC12_25	-0.000458	-1.181	21180	21408	496779
Mbuti.DG	USA-CA_MainlandChumash_1400BP.SG	UC12_24	UC12_25	-0.000633	-1.181	19527	19804	437337
Mbuti.DG	Quechua.DG	UC12_24	UC12_25	-0.000508	-1.109	21834	22081	485716
Mbuti.DG	NorthChile	UC12_24	UC12_25	-0.000634	-1.071	14236	14437	315896
Mbuti.DG	Bahamas_Taino_1000BP.SG	UC12_24	UC12_25	-0.000664	-1.052	22405	22734	496365
Mbuti.DG	Maori.DG	UC12_24	UC12_25	-0.000494	-1.024	20205	20444	484401
Mbuti.DG	Yoruba.DG	UC12_24	UC12_25	-0.000218	-0.961	16927	17035	496773
Mbuti.DG	Peru_Lauricocha_3500BP_IP	UC12_24	UC12_25	-0.000635	-0.915	12626	12807	284765
Mbuti.DG	Mixe.DG	UC12_24	UC12_25	-0.000414	-0.888	21815	22016	485705
Mbuti.DG	Canada_Lucier_4800-500BP	UC12_24	UC12_25	-0.000512	-0.887	17026	17224	386248
Mbuti.DG	Chile_LosRieles_5100BP	UC12_24	UC12_25	-0.000608	-0.88	15879	16094	352136
Mbuti.DG	Peru_Cuncaicha_3300BP_IP	UC12_24	UC12_25	-0.00055	-0.826	15795	15989	353190
Mbuti.DG	CentralPeruCoast	UC12_24	UC12_25	-0.000386	-0.751	20233	20406	449701
Mbuti.DG	Peru_Cuncaicha_9000BP_EA	UC12_24	UC12_25	-0.000497	-0.726	18057	18257	401512
Mbuti.DG	Brazil_Laranjal_6700BP	UC12_24	UC12_25	-0.000627	-0.724	6932	7030	155309
Mbuti.DG	Peru_Cuncaicha_4200BP_LA	UC12_24	UC12_25	-0.000487	-0.722	17748	17941	395939
Mbuti.DG	USA-AK_USR1_11400BP	UC12_24	UC12_25	-0.000794	-0.698	2662	2711	61708
Mbuti.DG	Tsimshian.SG	UC12_24	UC12_25	-0.0004	-0.67	21726	21924	496255
Mbuti.DG	Peru_Huanchaco_LIP	UC12_24	UC12_25	-0.001088	-0.632	1059	1084	23202
Mbuti.DG	Chile_Conchali_700BP_LIP	UC12_24	UC12_25	-0.000421	-0.58	12759	12879	285613
Mbuti.DG	USA-WA_Kennewick_8800BP.SG	UC12_24	UC12_25	-0.000369	-0.556	12433	12537	280995
Mbuti.DG	Peru_La_Galgada_4100BP_LA	UC12_24	UC12_25	-0.000358	-0.522	18613	18759	410054
Mbuti.DG	Piapoco.DG	UC12_24	UC12_25	-0.000253	-0.502	21986	22108	485650
Mbuti.DG	Aleut.DG	UC12_24	UC12_25	-0.000211	-0.486	20941	21044	485706
Mbuti.DG	Belize_SakiTzul_7400BP	UC12_24	UC12_25	-0.000337	-0.484	19467	19613	431731
Mbuti.DG	NorthPeruHighlands	UC12_24	UC12_25	-0.00024	-0.467	18169	18265	400363
Mbuti.DG	Peru_Cusco_SanSebastian_610-490BP_LH-LIP	UC12_24	UC12_25	-0.000272	-0.454	15677	15771	346569
Mbuti.DG	NorthPeruCoast	UC12_24	UC12_25	-0.000195	-0.406	19966	20051	437154
Mbuti.DG	Brazil_Moraes_5800BP	UC12_24	UC12_25	-0.000308	-0.373	6187	6230	138875
Mbuti.DG	Argentina-Chile_FuegoPatagonian_100BP.SG	UC12_24	UC12_25	-0.000182	-0.352	20335	20417	452003
Mbuti.DG	Chile_LosRieles_10900BP	UC12_24	UC12_25	-0.000206	-0.297	16404	16478	362244
Mbuti.DG	Onge.DG	UC12_24	UC12_25	-0.000129	-0.281	20221	20284	485446
Mbuti.DG	Peru_Torontoy2_450BP_LH	UC12_24	UC12_25	-0.000151	-0.222	16318	16373	361693
Mbuti.DG	Peru_Lauricocha_5800BP_MA	UC12_24	UC12_25	-0.000148	-0.202	13204	13247	294985
Mbuti.DG	UC8_8168	UC12_24	UC12_25	-0.000131	-0.165	9169	9195	202282
Mbuti.DG	Chipewyan.DG	UC12_24	UC12_25	-4.2e-05	-0.088	21625	21645	485694
Mbuti.DG	Huichol.SG	UC12_24	UC12_25	-3.5e-05	-0.054	22500	22517	496479
Mbuti.DG	Aymara.SG	UC12_24	UC12_25	2e-05	0.031	22574	22564	496462
Mbuti.DG	Mixtec.DG	UC12_24	UC12_25	3.5e-05	0.076	21605	21588	485672
Mbuti.DG	Brazil_Enoque_HG.SG	UC12_24	UC12_25	0.001019	0.647	1383	1351	31622
Mbuti.DG	UC12_20	UC12_24	UC12_25	0.000466	0.663	14971	14820	325145
Mbuti.DG	Papuan.DG	UC12_20	UC12_25	-0.001146	-2.706	21514	22115	525321
Mbuti.DG	Argentina_ArroyoSeco2_7700BP	UC12_20	UC12_25	-0.001365	-2.601	20389	21009	454590
Mbuti.DG	Chile_Pukara_700BP_LIP	UC12_20	UC12_25	-0.001841	-2.43	6608	7037	150975
Mbuti.DG	Pima.DG	UC12_20	UC12_25	-0.001201	-2.331	22938	23556	513920
Mbuti.DG	SouthPeruHighlands	UC12_20	UC12_25	-0.001055	-2.289	22974	23511	508587
Mbuti.DG	Chile_LosRieles_10900BP	UC12_20	UC12_25	-0.001512	-2.209	16953	17524	377740
Mbuti.DG	Peru_Torontoy1_450BP_LH	UC12_20	UC12_25	-0.001242	-2.192	19007	19530	420469
Mbuti.DG	SouthPeruCoast	UC12_20	UC12_25	-0.001151	-2.179	17980	18437	397399
Mbuti.DG	Tsimshian.SG	UC12_20	UC12_25	-0.001225	-2.103	22872	23515	524730
Mbuti.DG	Mayan.DG	UC12_20	UC12_25	-0.001065	-2.083	23118	23666	513900
Mbuti.DG	USA-CA_SanNicolas_4900BP.SG	UC12_20	UC12_25	-0.001102	-1.99	23284	23853	516818
Mbuti.DG	Quechua.DG	UC12_20	UC12_25	-0.000937	-1.966	23192	23673	513985
Mbuti.DG	Mayan.SG	UC12_20	UC12_25	-0.001173	-1.928	23212	23827	524474
Mbuti.DG	Dai.DG	UC12_20	UC12_25	-0.000757	-1.9	22376	22773	525321
Mbuti.DG	CentralPeruCoast	UC12_20	UC12_25	-0.000958	-1.826	21256	21709	472914
Mbuti.DG	Chane.DG	UC12_20	UC12_25	-0.001087	-1.766	23207	23765	513226
Mbuti.DG	USA-CA_SanClemente-SantaCatalina_800BP.SG	UC12_20	UC12_25	-0.000879	-1.753	23562	24022	522919
Mbuti.DG	Chile_Patagonia_6500-4500BP.SG	UC12_20	UC12_25	-0.001012	-1.75	17315	17711	391229
Mbuti.DG	Aymara_Ventilla	UC12_20	UC12_25	-0.00074	-1.722	17778	18072	398274
Mbuti.DG	NorthChile	UC12_20	UC12_25	-0.000988	-1.61	14846	15169	327779
Mbuti.DG	Bolivia_Tiwanaku_1000BP_MH	UC12_20	UC12_25	-0.001148	-1.604	7908	8109	175124
Mbuti.DG	Huichol.SG	UC12_20	UC12_25	-0.000947	-1.53	23607	24104	525000
Mbuti.DG	USA-MT_Anzick1_12800BP.SG	UC12_20	UC12_25	-0.000976	-1.451	23447	23956	521977
Mbuti.DG	Peru_Cuncaicha_4200BP_LA	UC12_20	UC12_25	-0.000956	-1.39	18589	18984	413720
Mbuti.DG	Peru_Cusco_SanSebastian_610-490BP_LH-LIP	UC12_20	UC12_25	-0.000816	-1.364	16280	16574	360281
Mbuti.DG	Brazil_Laranjal_6700BP_2	UC12_20	UC12_25	-0.001058	-1.357	9279	9501	209539
Mbuti.DG	USA-CA_SanNicolas_1400BP	UC12_20	UC12_25	-0.000683	-1.348	23251	23604	515778
Mbuti.DG	Peru_Lauricocha_8600BP_EA	UC12_20	UC12_25	-0.000785	-1.314	21244	21615	471708
Mbuti.DG	Argentina_Aconcagua_500BP_LH.SG	UC12_20	UC12_25	-0.000914	-1.27	15234	15545	341015
Mbuti.DG	Peru_Cuncaicha_3300BP_IP	UC12_20	UC12_25	-0.00079	-1.185	16395	16686	368239
Mbuti.DG	Surui.DG	UC12_20	UC12_25	-0.000673	-1.176	23299	23645	513922
Mbuti.DG	Peru_Torontoy2_450BP_LH	UC12_20	UC12_25	-0.000823	-1.17	17096	17408	379248
Mbuti.DG	Chile_Conchali_700BP	UC12_20	UC12_25	-0.000647	-1.159	19339	19616	427117
Mbuti.DG	Onge.DG	UC12_20	UC12_25	-0.000501	-1.144	21334	21591	513703
Mbuti.DG	TiticacaBasin	UC12_20	UC12_25	-0.000497	-1.112	23483	23740	516597
Mbuti.DG	USA-CA_SanCruzIsland_1000BP	UC12_20	UC12_25	-0.000587	-1.065	23425	23729	518114
Mbuti.DG	NorthPeruHighlands	UC12_20	UC12_25	-0.000565	-1.061	19052	19289	419028
Mbuti.DG	Mexico_Zapotec.DG	UC12_20	UC12_25	-0.000528	-1.04	23130	23402	513934
Mbuti.DG	Han.DG	UC12_20	UC12_25	-0.000414	-0.993	22631	22848	525317
Mbuti.DG	Brazil_LapaDoSanto_9600BP	UC12_20	UC12_25	-0.000489	-0.992	21999	22239	488815
Mbuti.DG	Argentina_LagunaChica_6800BP	UC12_20	UC12_25	-0.000708	-0.99	9628	9781	216586
Mbuti.DG	Canada_Lucier_4800-500BP	UC12_20	UC12_25	-0.000565	-0.969	17956	18187	408324
Mbuti.DG	Cree.DG	UC12_20	UC12_25	-0.000439	-0.954	22490	22716	513964
Mbuti.DG	English.DG	UC12_20	UC12_25	-0.000412	-0.951	21364	21576	513959
Mbuti.DG	Mixe.DG	UC12_20	UC12_25	-0.000453	-0.923	23173	23406	513971
Mbuti.DG	Brazil_Laranjal_6700BP	UC12_20	UC12_25	-0.000777	-0.916	7136	7261	160495
Mbuti.DG	USA-CA_MainlandChumash_1400BP.SG	UC12_20	UC12_25	-0.000487	-0.871	20693	20918	461275
Mbuti.DG	NorthPeruCoast	UC12_20	UC12_25	-0.000405	-0.865	20990	21176	458907
Mbuti.DG	UC12_12	UC12_20	UC12_25	-0.000623	-0.863	15157	15363	331127
Mbuti.DG	Brazil_Moraes_5800BP	UC12_20	UC12_25	-0.000749	-0.854	6360	6467	142971
Mbuti.DG	Peru_La_Galgada_4100BP_LA	UC12_20	UC12_25	-0.000596	-0.846	19570	19826	429680
Mbuti.DG	Peru_Lauricocha_5800BP_MA	UC12_20	UC12_25	-0.000614	-0.843	13870	14060	308605
Mbuti.DG	Hawaiian.DG	UC12_20	UC12_25	-0.0004	-0.801	21765	21970	512358
Mbuti.DG	Brazil_Enoque_HG.SG	UC12_20	UC12_25	-0.001156	-0.759	1441	1479	33140
Mbuti.DG	Karitiana.SG	UC12_20	UC12_25	-0.000431	-0.681	23847	24073	525117
Mbuti.DG	Mixtec.DG	UC12_20	UC12_25	-0.000319	-0.673	22817	22981	513940
Mbuti.DG	Chile_LosRieles_5100BP	UC12_20	UC12_25	-0.000433	-0.598	16640	16799	366978
Mbuti.DG	Aymara.SG	UC12_20	UC12_25	-0.000393	-0.595	23840	24046	525016
Mbuti.DG	Peru_Huanchaco_LIP	UC12_20	UC12_25	-0.000869	-0.497	1078	1099	23726
Mbuti.DG	Peru_Cuncaicha_9000BP_EA	UC12_20	UC12_25	-0.000328	-0.495	19077	19215	419875
Mbuti.DG	Chile_Conchali_700BP_LIP	UC12_20	UC12_25	-0.000363	-0.493	13468	13576	298527
Mbuti.DG	Argentina-Chile_FuegoPatagonian_100BP.SG	UC12_20	UC12_25	-0.000236	-0.454	21468	21580	475668
Mbuti.DG	USA-WA_Kennewick_8800BP.SG	UC12_20	UC12_25	-0.000273	-0.406	13255	13336	298365
Mbuti.DG	Bahamas_Taino_1000BP.SG	UC12_20	UC12_25	-0.000241	-0.386	23902	24029	524892
Mbuti.DG	Piapoco.DG	UC12_20	UC12_25	-0.000201	-0.378	23371	23475	513919
Mbuti.DG	Karitiana.DG	UC12_20	UC12_25	-0.000148	-0.3	23952	24030	525312
Mbuti.DG	French.DG	UC12_20	UC12_25	-0.000119	-0.297	22051	22113	525296
Mbuti.DG	UC8_8173	UC12_20	UC12_25	-0.000201	-0.279	14164	14226	308205
Mbuti.DG	Brazil_CavernadoSumidouro_10000BP.SG	UC12_20	UC12_25	-0.000104	-0.199	17167	17208	388356
Mbuti.DG	Peru_Lauricocha_3500BP_IP	UC12_20	UC12_25	-0.000141	-0.194	13406	13448	297945
Mbuti.DG	Maori.DG	UC12_20	UC12_25	-5.6e-05	-0.118	21497	21526	512555
Mbuti.DG	UC8_8168	UC12_20	UC12_25	-9.2e-05	-0.117	9699	9719	210768
Mbuti.DG	Spanish.DG	UC12_20	UC12_25	-8e-06	-0.02	21365	21369	513935
Mbuti.DG	Chipewyan.DG	UC12_20	UC12_25	4e-05	0.077	22981	22960	513963
Mbuti.DG	Yakut.DG	UC12_20	UC12_25	0.000115	0.24	22218	22159	513943
Mbuti.DG	Yoruba.DG	UC12_20	UC12_25	8.1e-05	0.356	17955	17912	525315
Mbuti.DG	USA-AK_USR1_11400BP	UC12_20	UC12_25	0.000899	0.827	2827	2769	64501
Mbuti.DG	Belize_SakiTzul_7400BP	UC12_20	UC12_25	0.000718	1.057	20718	20393	452813
Mbuti.DG	UC12_24	UC12_20	UC12_25	0.001009	1.463	15148	14820	325145
Mbuti.DG	Aleut.DG	UC12_20	UC12_25	0.000676	1.546	22480	22133	513978
Mbuti.DG	Chile_LosRieles_10900BP	UC12_20	UC12_24	-0.001471	-2.016	14271	14736	316223
Mbuti.DG	Peru_Huanchaco_LIP	UC12_20	UC12_24	-0.002765	-1.478	912	967	20115
Mbuti.DG	Tsimshian.SG	UC12_20	UC12_24	-0.000816	-1.345	19193	19549	435526
Mbuti.DG	Huichol.SG	UC12_20	UC12_24	-0.000816	-1.228	19828	20184	435735
Mbuti.DG	USA-CA_SanNicolas_4900BP.SG	UC12_20	UC12_24	-0.000585	-1.014	19568	19819	429087
Mbuti.DG	Onge.DG	UC12_20	UC12_24	-0.000462	-0.995	17883	18079	426059
Mbuti.DG	Quechua.DG	UC12_20	UC12_24	-0.000415	-0.91	19480	19657	426307
Mbuti.DG	Argentina_ArroyoSeco2_7700BP	UC12_20	UC12_24	-0.00044	-0.819	17245	17412	378927
Mbuti.DG	Papuan.DG	UC12_20	UC12_24	-0.000309	-0.715	18197	18332	436007
Mbuti.DG	NorthChile	UC12_20	UC12_24	-0.000436	-0.695	12617	12737	274986
Mbuti.DG	Peru_Cuncaicha_4200BP_LA	UC12_20	UC12_24	-0.000466	-0.654	15733	15894	345564
Mbuti.DG	Peru_Cuncaicha_3300BP_IP	UC12_20	UC12_24	-0.000417	-0.626	13964	14093	307607
Mbuti.DG	Dai.DG	UC12_20	UC12_24	-0.000244	-0.598	18785	18892	436005
Mbuti.DG	Chile_Conchali_700BP_LIP	UC12_20	UC12_24	-0.000417	-0.566	11292	11396	249179
Mbuti.DG	USA-WA_Kennewick_8800BP.SG	UC12_20	UC12_24	-0.000329	-0.473	11035	11117	248199
Mbuti.DG	Peru_Torontoy2_450BP_LH	UC12_20	UC12_24	-0.00028	-0.395	14346	14435	316606
Mbuti.DG	Chile_Conchali_700BP	UC12_20	UC12_24	-0.000222	-0.385	16332	16411	356525
Mbuti.DG	Canada_Lucier_4800-500BP	UC12_20	UC12_24	-0.000196	-0.318	15039	15105	339183
Mbuti.DG	Mayan.SG	UC12_20	UC12_24	-0.000203	-0.317	19674	19762	435256
Mbuti.DG	Mixe.DG	UC12_20	UC12_24	-0.000157	-0.314	19424	19490	426296
Mbuti.DG	Peru_Torontoy1_450BP_LH	UC12_20	UC12_24	-0.000184	-0.31	16213	16277	350871
Mbuti.DG	Aymara.SG	UC12_20	UC12_24	-0.00019	-0.296	20059	20142	435742
Mbuti.DG	Peru_Cusco_SanSebastian_610-490BP_LH-LIP	UC12_20	UC12_24	-0.000181	-0.296	13738	13793	301450
Mbuti.DG	Brazil_Moraes_5800BP	UC12_20	UC12_24	-0.000272	-0.295	5461	5494	120787
Mbuti.DG	Bolivia_Tiwanaku_1000BP_MH	UC12_20	UC12_24	-0.000219	-0.291	6697	6729	146386
Mbuti.DG	CentralPeruCoast	UC12_20	UC12_24	-0.000142	-0.277	17942	17998	393763
Mbuti.DG	Argentina-Chile_FuegoPatagonian_100BP.SG	UC12_20	UC12_24	-0.000149	-0.276	17954	18013	395574
Mbuti.DG	Brazil_Laranjal_6700BP	UC12_20	UC12_24	-0.000232	-0.259	6093	6124	135497
Mbuti.DG	SouthPeruCoast	UC12_20	UC12_24	-0.000134	-0.248	15263	15308	332041
Mbuti.DG	Brazil_Enoque_HG.SG	UC12_20	UC12_24	-0.000367	-0.228	1197	1207	27829
Mbuti.DG	Argentina_Aconcagua_500BP_LH.SG	UC12_20	UC12_24	-0.000157	-0.228	12773	12817	281075
Mbuti.DG	Peru_Cuncaicha_9000BP_EA	UC12_20	UC12_24	-0.000123	-0.183	15995	16038	350623
Mbuti.DG	Bahamas_Taino_1000BP.SG	UC12_20	UC12_24	-0.000112	-0.173	20023	20071	435640
Mbuti.DG	Chane.DG	UC12_20	UC12_24	-0.000103	-0.168	19552	19596	425702
Mbuti.DG	Aymara_Ventilla	UC12_20	UC12_24	-6.8e-05	-0.158	14884	14906	328149
Mbuti.DG	Peru_Lauricocha_5800BP_MA	UC12_20	UC12_24	-9.4e-05	-0.123	11745	11769	257951
Mbuti.DG	Pima.DG	UC12_20	UC12_24	-6.3e-05	-0.119	19453	19480	426255
Mbuti.DG	Chile_LosRieles_5100BP	UC12_20	UC12_24	-7.6e-05	-0.107	14187	14210	306838
Mbuti.DG	Han.DG	UC12_20	UC12_24	-2.1e-05	-0.052	18932	18941	436006
Mbuti.DG	Mixtec.DG	UC12_20	UC12_24	-1.3e-05	-0.028	19136	19142	426264
Mbuti.DG	Mayan.DG	UC12_20	UC12_24	-1.4e-05	-0.026	19554	19560	426233
Mbuti.DG	Cree.DG	UC12_20	UC12_24	1e-05	0.022	18868	18863	426286
Mbuti.DG	Karitiana.SG	UC12_20	UC12_24	2.1e-05	0.031	20101	20091	435828
Mbuti.DG	UC8_8168	UC12_20	UC12_24	3.1e-05	0.036	8188	8183	177378
Mbuti.DG	Piapoco.DG	UC12_20	UC12_24	3.4e-05	0.063	19539	19524	426250
Mbuti.DG	Surui.DG	UC12_20	UC12_24	6e-05	0.108	19663	19637	426251
Mbuti.DG	USA-CA_SanCruzIsland_1000BP	UC12_20	UC12_24	6.8e-05	0.123	19750	19721	430058
Mbuti.DG	NorthPeruCoast	UC12_20	UC12_24	9.5e-05	0.203	17673	17637	382581
Mbuti.DG	Mexico_Zapotec.DG	UC12_20	UC12_24	0.000104	0.217	19443	19399	426262
Mbuti.DG	Chile_Pukara_700BP_LIP	UC12_20	UC12_24	0.000224	0.261	5786	5758	126633
Mbuti.DG	Peru_Lauricocha_8600BP_EA	UC12_20	UC12_24	0.000155	0.277	17990	17929	392760
Mbuti.DG	USA-MT_Anzick1_12800BP.SG	UC12_20	UC12_24	0.000197	0.305	19772	19687	433354
Mbuti.DG	Peru_La_Galgada_4100BP_LA	UC12_20	UC12_24	0.000259	0.377	16654	16561	358472
Mbuti.DG	USA-CA_SanNicolas_1400BP	UC12_20	UC12_24	0.000255	0.513	19614	19505	428199
Mbuti.DG	NorthPeruHighlands	UC12_20	UC12_24	0.000286	0.524	16176	16076	349843
Mbuti.DG	Chipewyan.DG	UC12_20	UC12_24	0.000313	0.63	19276	19143	426282
Mbuti.DG	USA-CA_MainlandChumash_1400BP.SG	UC12_20	UC12_24	0.00037	0.678	17514	17372	383414
Mbuti.DG	USA-CA_SanClemente-SantaCatalina_800BP.SG	UC12_20	UC12_24	0.000343	0.681	19931	19782	434135
Mbuti.DG	Yoruba.DG	UC12_20	UC12_24	0.000177	0.708	15080	15003	436001
Mbuti.DG	Maori.DG	UC12_20	UC12_24	0.000369	0.785	18059	17902	425132
Mbuti.DG	Brazil_LapaDoSanto_9600BP	UC12_20	UC12_24	0.000379	0.79	18628	18474	406882
Mbuti.DG	SouthPeruHighlands	UC12_20	UC12_24	0.000358	0.792	19568	19417	422737
Mbuti.DG	UC12_25	UC12_20	UC12_24	0.000543	0.801	15148	14971	325145
Mbuti.DG	Yakut.DG	UC12_20	UC12_24	0.000374	0.812	18634	18475	426270
Mbuti.DG	French.DG	UC12_20	UC12_24	0.000313	0.818	18492	18355	435984
Mbuti.DG	Brazil_CavernadoSumidouro_10000BP.SG	UC12_20	UC12_24	0.000474	0.881	14285	14134	319759
Mbuti.DG	Hawaiian.DG	UC12_20	UC12_24	0.000474	0.893	18323	18122	424937
Mbuti.DG	TiticacaBasin	UC12_20	UC12_24	0.000391	0.913	19884	19716	428813
Mbuti.DG	UC12_12	UC12_20	UC12_24	0.00073	0.945	12961	12759	277488
Mbuti.DG	UC8_8173	UC12_20	UC12_24	0.000711	0.976	11906	11724	256861
Mbuti.DG	Chile_Patagonia_6500-4500BP.SG	UC12_20	UC12_24	0.000587	0.98	14635	14446	322191
Mbuti.DG	Brazil_Laranjal_6700BP_2	UC12_20	UC12_24	0.000808	1.012	8058	7916	176600
Mbuti.DG	Belize_SakiTzul_7400BP	UC12_20	UC12_24	0.000942	1.319	17528	17172	377674
Mbuti.DG	USA-AK_USR1_11400BP	UC12_20	UC12_24	0.001836	1.515	2438	2340	53809
Mbuti.DG	Karitiana.DG	UC12_20	UC12_24	0.000808	1.524	20229	19877	436006
Mbuti.DG	Aleut.DG	UC12_20	UC12_24	0.000675	1.584	18765	18477	426292
Mbuti.DG	Peru_Lauricocha_3500BP_IP	UC12_20	UC12_24	0.001146	1.611	11523	11238	249433
Mbuti.DG	Spanish.DG	UC12_20	UC12_24	0.000707	1.639	18022	17720	426246
Mbuti.DG	Argentina_LagunaChica_6800BP	UC12_20	UC12_24	0.001156	1.661	8349	8138	182383
Mbuti.DG	English.DG	UC12_20	UC12_24	0.0008	1.907	18110	17769	426276
Mbuti.DG	Brazil_Laranjal_6700BP	UC12_12	UC12_25	-0.002009	-2.356	7092	7413	159532
Mbuti.DG	Argentina_ArroyoSeco2_7700BP	UC12_12	UC12_25	-0.001108	-2.12	20126	20616	442237
Mbuti.DG	Chile_Pukara_700BP_LIP	UC12_12	UC12_25	-0.001628	-2.013	6761	7005	150214
Mbuti.DG	SouthPeruHighlands	UC12_12	UC12_25	-0.000775	-1.692	22591	22972	491339
Mbuti.DG	Peru_Cuncaicha_3300BP_IP	UC12_12	UC12_25	-0.00106	-1.553	16356	16740	362257
Mbuti.DG	Bolivia_Tiwanaku_1000BP_MH	UC12_12	UC12_25	-0.000989	-1.365	7904	8075	173218
Mbuti.DG	Mayan.SG	UC12_12	UC12_25	-0.000852	-1.346	22794	23223	504748
Mbuti.DG	USA-MT_Anzick1_12800BP.SG	UC12_12	UC12_25	-0.000872	-1.313	22946	23385	502819
Mbuti.DG	USA-CA_SanNicolas_1400BP	UC12_12	UC12_25	-0.000629	-1.237	22669	22981	496523
Mbuti.DG	Hawaiian.DG	UC12_12	UC12_25	-0.00062	-1.202	21260	21566	493079
Mbuti.DG	USA-CA_SanNicolas_4900BP.SG	UC12_12	UC12_25	-0.000678	-1.126	22825	23162	497443
Mbuti.DG	Belize_SakiTzul_7400BP	UC12_12	UC12_25	-0.000753	-1.107	20209	20541	440844
Mbuti.DG	SouthPeruCoast	UC12_12	UC12_25	-0.000568	-1.091	18021	18243	390289
Mbuti.DG	Papuan.DG	UC12_12	UC12_25	-0.000472	-1.074	21272	21511	505691
Mbuti.DG	Surui.DG	UC12_12	UC12_25	-0.000622	-1.052	22798	23105	494544
Mbuti.DG	TiticacaBasin	UC12_12	UC12_25	-0.000485	-1.044	22948	23189	497571
Mbuti.DG	Han.DG	UC12_12	UC12_25	-0.000422	-1.011	22108	22322	505694
Mbuti.DG	Peru_Torontoy1_450BP_LH	UC12_12	UC12_25	-0.000558	-0.964	18942	19170	409596
Mbuti.DG	Quechua.DG	UC12_12	UC12_25	-0.000421	-0.877	22797	23005	494602
Mbuti.DG	USA-CA_SanClemente-SantaCatalina_800BP.SG	UC12_12	UC12_25	-0.000459	-0.872	23122	23353	503434
Mbuti.DG	Pima.DG	UC12_12	UC12_25	-0.000459	-0.863	22585	22812	494542
Mbuti.DG	Aymara_Ventilla	UC12_12	UC12_25	-0.00037	-0.814	17249	17390	379496
Mbuti.DG	UC8_8173	UC12_12	UC12_25	-0.000561	-0.756	13790	13956	296235
Mbuti.DG	French.DG	UC12_12	UC12_25	-0.000293	-0.724	21509	21657	505674
Mbuti.DG	Chile_LosRieles_10900BP	UC12_12	UC12_25	-0.000503	-0.713	17039	17225	371019
Mbuti.DG	Brazil_LapaDoSanto_9600BP	UC12_12	UC12_25	-0.000352	-0.713	21720	21887	473950
Mbuti.DG	USA-CA_MainlandChumash_1400BP.SG	UC12_12	UC12_25	-0.000389	-0.69	20261	20434	444851
Mbuti.DG	Argentina_LagunaChica_6800BP	UC12_12	UC12_25	-0.000489	-0.688	9836	9943	217366
Mbuti.DG	Peru_Cuncaicha_4200BP_LA	UC12_12	UC12_25	-0.000454	-0.686	18543	18727	405282
Mbuti.DG	Peru_Cusco_SanSebastian_610-490BP_LH-LIP	UC12_12	UC12_25	-0.000396	-0.636	16379	16520	355466
Mbuti.DG	Peru_Lauricocha_8600BP_EA	UC12_12	UC12_25	-0.000339	-0.582	21019	21174	457603
Mbuti.DG	Mexico_Zapotec.DG	UC12_12	UC12_25	-0.000305	-0.567	22684	22835	494558
Mbuti.DG	Spanish.DG	UC12_12	UC12_25	-0.000238	-0.551	20834	20952	494560
Mbuti.DG	Peru_Torontoy2_450BP_LH	UC12_12	UC12_25	-0.000376	-0.542	16968	17108	370424
Mbuti.DG	Chile_Patagonia_6500-4500BP.SG	UC12_12	UC12_25	-0.000285	-0.47	16916	17022	372509
Mbuti.DG	Peru_Huanchaco_LIP	UC12_12	UC12_25	-0.000735	-0.431	1082	1099	23765
Mbuti.DG	Karitiana.SG	UC12_12	UC12_25	-0.000276	-0.429	23334	23474	505502
Mbuti.DG	Argentina-Chile_FuegoPatagonian_100BP.SG	UC12_12	UC12_25	-0.000226	-0.425	21200	21305	461963
Mbuti.DG	Mayan.DG	UC12_12	UC12_25	-0.000219	-0.419	22779	22887	494518
Mbuti.DG	Cree.DG	UC12_12	UC12_25	-0.000178	-0.383	22049	22137	494582
Mbuti.DG	Chane.DG	UC12_12	UC12_25	-0.000224	-0.352	22849	22960	493875
Mbuti.DG	NorthChile	UC12_12	UC12_25	-0.000174	-0.296	14949	15005	323671
Mbuti.DG	Brazil_Enoque_HG.SG	UC12_12	UC12_25	-0.000458	-0.294	1424	1439	31895
Mbuti.DG	Canada_Lucier_4800-500BP	UC12_12	UC12_25	-0.000162	-0.277	17632	17695	393088
Mbuti.DG	Chile_Conchali_700BP	UC12_12	UC12_25	-0.000163	-0.274	19311	19379	417489
Mbuti.DG	Piapoco.DG	UC12_12	UC12_25	-0.000143	-0.268	22875	22946	494538
Mbuti.DG	Peru_Lauricocha_5800BP_MA	UC12_12	UC12_25	-0.000152	-0.198	13950	13996	301430
Mbuti.DG	Mixe.DG	UC12_12	UC12_25	-8.9e-05	-0.182	22722	22766	494593
Mbuti.DG	Brazil_Moraes_5800BP	UC12_12	UC12_25	-0.000133	-0.153	6483	6502	142331
Mbuti.DG	Yoruba.DG	UC12_12	UC12_25	-3.2e-05	-0.135	17488	17504	505689
Mbuti.DG	Aymara.SG	UC12_12	UC12_25	-9.1e-05	-0.134	23517	23563	505367
Mbuti.DG	Yakut.DG	UC12_12	UC12_25	-3.3e-05	-0.071	21719	21735	494564
Mbuti.DG	Chile_LosRieles_5100BP	UC12_12	UC12_25	-3.3e-05	-0.046	16651	16663	361107
Mbuti.DG	Dai.DG	UC12_12	UC12_25	-1.8e-05	-0.045	22070	22079	505692
Mbuti.DG	Bahamas_Taino_1000BP.SG	UC12_12	UC12_25	-2.8e-05	-0.043	23503	23517	505269
Mbuti.DG	CentralPeruCoast	UC12_12	UC12_25	-2.1e-05	-0.041	21189	21199	458749
Mbuti.DG	NorthPeruHighlands	UC12_12	UC12_25	1.9e-05	0.035	19026	19018	409594
Mbuti.DG	USA-CA_SanCruzIsland_1000BP	UC12_12	UC12_25	6.4e-05	0.116	23037	23005	498892
Mbuti.DG	NorthPeruCoast	UC12_12	UC12_25	6.6e-05	0.134	20829	20800	446394
Mbuti.DG	English.DG	UC12_12	UC12_25	7.1e-05	0.169	21040	21005	494581
Mbuti.DG	Peru_La_Galgada_4100BP_LA	UC12_12	UC12_25	0.000172	0.244	19473	19401	419039
Mbuti.DG	Maori.DG	UC12_12	UC12_25	0.000135	0.283	21075	21009	493310
Mbuti.DG	UC12_24	UC12_12	UC12_25	0.000217	0.292	14780	14711	316109
Mbuti.DG	UC12_20	UC12_12	UC12_25	0.000253	0.344	15447	15363	331127
Mbuti.DG	Peru_Cuncaicha_9000BP_EA	UC12_12	UC12_25	0.000288	0.399	19042	18923	410714
Mbuti.DG	Mixtec.DG	UC12_12	UC12_25	0.000196	0.406	22412	22315	494563
Mbuti.DG	Tsimshian.SG	UC12_12	UC12_25	0.000268	0.432	22723	22588	505143
Mbuti.DG	Brazil_Laranjal_6700BP_2	UC12_12	UC12_25	0.000362	0.469	9495	9419	208049
Mbuti.DG	UC8_8168	UC12_12	UC12_25	0.000396	0.485	9601	9520	204975
Mbuti.DG	Karitiana.DG	UC12_12	UC12_25	0.000255	0.488	23566	23437	505684
Mbuti.DG	Huichol.SG	UC12_12	UC12_25	0.000389	0.586	23349	23153	505390
Mbuti.DG	Brazil_CavernadoSumidouro_10000BP.SG	UC12_12	UC12_25	0.000354	0.641	16678	16547	369631
Mbuti.DG	Aleut.DG	UC12_12	UC12_25	0.000302	0.664	21880	21730	494593
Mbuti.DG	Chile_Conchali_700BP_LIP	UC12_12	UC12_25	0.000556	0.729	13506	13344	291829
Mbuti.DG	Peru_Lauricocha_3500BP_IP	UC12_12	UC12_25	0.000568	0.811	13404	13239	291698
Mbuti.DG	Argentina_Aconcagua_500BP_LH.SG	UC12_12	UC12_25	0.00061	0.852	14997	14798	325374
Mbuti.DG	USA-AK_USR1_11400BP	UC12_12	UC12_25	0.001018	0.89	2816	2752	62810
Mbuti.DG	Onge.DG	UC12_12	UC12_25	0.000449	0.957	21158	20936	494325
Mbuti.DG	USA-WA_Kennewick_8800BP.SG	UC12_12	UC12_25	0.000881	1.227	12998	12746	285201
Mbuti.DG	Chipewyan.DG	UC12_12	UC12_25	0.000707	1.339	22654	22305	494584
Mbuti.DG	Belize_SakiTzul_7400BP	UC12_12	UC12_24	-0.000644	-0.963	16605	16842	369333
Mbuti.DG	Brazil_Enoque_HG.SG	UC12_12	UC12_24	-0.001496	-0.931	1168	1208	26890
Mbuti.DG	Brazil_Laranjal_6700BP	UC12_12	UC12_24	-0.000803	-0.889	5984	6093	135171
Mbuti.DG	Peru_Cuncaicha_3300BP_IP	UC12_12	UC12_24	-0.000601	-0.853	13584	13766	303914
Mbuti.DG	Aymara.SG	UC12_12	UC12_24	-0.00035	-0.504	19103	19251	421623
Mbuti.DG	Brazil_Moraes_5800BP	UC12_12	UC12_24	-0.000415	-0.446	5344	5394	120513
Mbuti.DG	Peru_Huanchaco_LIP	UC12_12	UC12_24	-0.000556	-0.3	921	932	20280
Mbuti.DG	Peru_Torontoy2_450BP_LH	UC12_12	UC12_24	-0.000168	-0.233	13943	13995	310601
Mbuti.DG	Surui.DG	UC12_12	UC12_24	-7.5e-05	-0.131	18764	18795	412284
Mbuti.DG	UC12_20	UC12_12	UC12_24	-8.7e-05	-0.114	12735	12759	277488
Mbuti.DG	Quechua.DG	UC12_12	UC12_24	4e-06	0.008	18719	18718	412335
Mbuti.DG	Piapoco.DG	UC12_12	UC12_24	1.8e-05	0.035	18710	18702	412278
Mbuti.DG	Peru_Cuncaicha_4200BP_LA	UC12_12	UC12_24	4.8e-05	0.066	15408	15392	339719
Mbuti.DG	Peru_Cusco_SanSebastian_610-490BP_LH-LIP	UC12_12	UC12_24	5.2e-05	0.081	13552	13536	298503
Mbuti.DG	Chile_LosRieles_10900BP	UC12_12	UC12_24	0.000103	0.14	14217	14185	311720
Mbuti.DG	Argentina_ArroyoSeco2_7700BP	UC12_12	UC12_24	9.8e-05	0.182	16814	16778	370283
Mbuti.DG	USA-CA_SanNicolas_1400BP	UC12_12	UC12_24	0.000101	0.198	18740	18699	414294
Mbuti.DG	Han.DG	UC12_12	UC12_24	9.8e-05	0.229	18224	18183	421913
Mbuti.DG	Tsimshian.SG	UC12_12	UC12_24	0.000186	0.295	18631	18552	421466
Mbuti.DG	USA-MT_Anzick1_12800BP.SG	UC12_12	UC12_24	0.000195	0.308	18980	18899	419569
Mbuti.DG	NorthPeruCoast	UC12_12	UC12_24	0.000159	0.316	17128	17068	373742
Mbuti.DG	Peru_Cuncaicha_9000BP_EA	UC12_12	UC12_24	0.00025	0.347	15648	15562	344497
Mbuti.DG	Peru_Lauricocha_5800BP_MA	UC12_12	UC12_24	0.000293	0.382	11488	11414	252907
Mbuti.DG	USA-CA_SanClemente-SantaCatalina_800BP.SG	UC12_12	UC12_24	0.000212	0.392	19060	18971	420040
Mbuti.DG	Argentina-Chile_FuegoPatagonian_100BP.SG	UC12_12	UC12_24	0.000228	0.403	17421	17333	385847
Mbuti.DG	Canada_Lucier_4800-500BP	UC12_12	UC12_24	0.000287	0.46	14556	14462	328415
Mbuti.DG	Mayan.SG	UC12_12	UC12_24	0.000332	0.519	18923	18783	421109
Mbuti.DG	CentralPeruCoast	UC12_12	UC12_24	0.000301	0.535	17375	17259	383702
Mbuti.DG	USA-CA_MainlandChumash_1400BP.SG	UC12_12	UC12_24	0.000311	0.537	16817	16701	371831
Mbuti.DG	Chane.DG	UC12_12	UC12_24	0.000355	0.568	18806	18660	411736
Mbuti.DG	Argentina_LagunaChica_6800BP	UC12_12	UC12_24	0.000413	0.592	8263	8187	183701
Mbuti.DG	Mixtec.DG	UC12_12	UC12_24	0.000297	0.599	18374	18251	412294
Mbuti.DG	Peru_Torontoy1_450BP_LH	UC12_12	UC12_24	0.000374	0.612	15732	15603	343316
Mbuti.DG	French.DG	UC12_12	UC12_24	0.000248	0.619	17781	17677	421900
Mbuti.DG	SouthPeruCoast	UC12_12	UC12_24	0.000349	0.636	14986	14872	327415
Mbuti.DG	Aymara_Ventilla	UC12_12	UC12_24	0.0003	0.644	14117	14023	314178
Mbuti.DG	Mixe.DG	UC12_12	UC12_24	0.000328	0.654	18698	18563	412323
Mbuti.DG	Huichol.SG	UC12_12	UC12_24	0.000446	0.667	19207	19019	421641
Mbuti.DG	USA-AK_USR1_11400BP	UC12_12	UC12_24	0.000888	0.703	2332	2285	52640
Mbuti.DG	Hawaiian.DG	UC12_12	UC12_24	0.000366	0.712	17549	17398	411008
Mbuti.DG	Aleut.DG	UC12_12	UC12_24	0.000337	0.721	17950	17811	412324
Mbuti.DG	Chile_LosRieles_5100BP	UC12_12	UC12_24	0.000525	0.731	13890	13731	303182
Mbuti.DG	TiticacaBasin	UC12_12	UC12_24	0.000361	0.74	19035	18886	415177
Mbuti.DG	Onge.DG	UC12_12	UC12_24	0.000353	0.751	17265	17120	412098
Mbuti.DG	NorthPeruHighlands	UC12_12	UC12_24	0.000429	0.766	15811	15664	343314
Mbuti.DG	USA-CA_SanNicolas_4900BP.SG	UC12_12	UC12_24	0.000468	0.767	18933	18738	415117
Mbuti.DG	Maori.DG	UC12_12	UC12_24	0.000402	0.815	17289	17123	411256
Mbuti.DG	SouthPeruHighlands	UC12_12	UC12_24	0.000392	0.823	18768	18608	410389
Mbuti.DG	Dai.DG	UC12_12	UC12_24	0.000344	0.852	18151	18006	421909
Mbuti.DG	Karitiana.SG	UC12_12	UC12_24	0.000594	0.868	19327	19077	421729
Mbuti.DG	Chile_Conchali_700BP_LIP	UC12_12	UC12_24	0.000682	0.897	11053	10886	244485
Mbuti.DG	Bahamas_Taino_1000BP.SG	UC12_12	UC12_24	0.000606	0.903	19335	19079	421534
Mbuti.DG	Mexico_Zapotec.DG	UC12_12	UC12_24	0.000486	0.928	18693	18493	412295
Mbuti.DG	Yoruba.DG	UC12_12	UC12_24	0.000223	0.929	14433	14338	421910
Mbuti.DG	Brazil_CavernadoSumidouro_10000BP.SG	UC12_12	UC12_24	0.000548	0.934	13563	13395	305814
Mbuti.DG	UC8_8168	UC12_12	UC12_24	0.000808	0.944	8052	7912	173215
Mbuti.DG	Peru_Lauricocha_8600BP_EA	UC12_12	UC12_24	0.000588	0.996	17377	17152	382742
Mbuti.DG	Yakut.DG	UC12_12	UC12_24	0.000462	1.025	17881	17691	412299
Mbuti.DG	Spanish.DG	UC12_12	UC12_24	0.000452	1.051	17202	17016	412282
Mbuti.DG	UC8_8173	UC12_12	UC12_24	0.000815	1.099	11493	11291	248290
Mbuti.DG	NorthChile	UC12_12	UC12_24	0.000722	1.111	12523	12326	273030
Mbuti.DG	Mayan.DG	UC12_12	UC12_24	0.000593	1.121	18824	18580	412269
Mbuti.DG	Peru_Lauricocha_3500BP_IP	UC12_12	UC12_24	0.000846	1.132	11168	10961	245298
Mbuti.DG	Chile_Pukara_700BP_LIP	UC12_12	UC12_24	0.001056	1.203	5799	5665	126497
Mbuti.DG	Peru_La_Galgada_4100BP_LA	UC12_12	UC12_24	0.000881	1.234	16178	15868	351103
Mbuti.DG	Chipewyan.DG	UC12_12	UC12_24	0.00071	1.323	18549	18256	412314
Mbuti.DG	Chile_Patagonia_6500-4500BP.SG	UC12_12	UC12_24	0.000839	1.334	13909	13650	308252
Mbuti.DG	Chile_Conchali_700BP	UC12_12	UC12_24	0.000825	1.366	16031	15742	349840
Mbuti.DG	Cree.DG	UC12_12	UC12_24	0.000642	1.374	18209	17944	412312
Mbuti.DG	Papuan.DG	UC12_12	UC12_24	0.000655	1.452	17603	17327	421909
Mbuti.DG	Argentina_Aconcagua_500BP_LH.SG	UC12_12	UC12_24	0.001075	1.469	12329	12039	269214
Mbuti.DG	Bolivia_Tiwanaku_1000BP_MH	UC12_12	UC12_24	0.001241	1.566	6697	6516	145380
Mbuti.DG	Pima.DG	UC12_12	UC12_24	0.000916	1.699	18745	18368	412286
Mbuti.DG	Brazil_LapaDoSanto_9600BP	UC12_12	UC12_24	0.000936	1.775	18106	17735	396230
Mbuti.DG	Brazil_Laranjal_6700BP_2	UC12_12	UC12_24	0.001485	1.826	8017	7756	175945
Mbuti.DG	USA-CA_SanCruzIsland_1000BP	UC12_12	UC12_24	0.001084	1.841	19102	18651	416199
Mbuti.DG	Karitiana.DG	UC12_12	UC12_24	0.001108	2.01	19446	18978	421909
Mbuti.DG	UC12_25	UC12_12	UC12_24	0.001546	2.112	14780	14292	316109
Mbuti.DG	USA-WA_Kennewick_8800BP.SG	UC12_12	UC12_24	0.001661	2.217	10750	10354	238276
Mbuti.DG	English.DG	UC12_12	UC12_24	0.001116	2.593	17488	17028	412307
Mbuti.DG	Belize_SakiTzul_7400BP	UC12_12	UC12_20	-0.001876	-2.767	17327	18050	385244
Mbuti.DG	Brazil_Enoque_HG.SG	UC12_12	UC12_20	-0.002417	-1.554	1181	1249	27989
Mbuti.DG	Spanish.DG	UC12_12	UC12_20	-0.000518	-1.223	18059	18284	433858
Mbuti.DG	Brazil_Laranjal_6700BP	UC12_12	UC12_20	-0.000986	-1.154	6274	6411	139108
Mbuti.DG	UC12_24	UC12_12	UC12_20	-0.000818	-1.093	12735	12961	277488
Mbuti.DG	Yoruba.DG	UC12_12	UC12_20	-0.000229	-0.96	15183	15284	443670
Mbuti.DG	USA-CA_SanNicolas_1400BP	UC12_12	UC12_20	-0.00048	-0.935	19804	20013	435672
Mbuti.DG	UC8_8173	UC12_12	UC12_20	-0.000578	-0.775	12109	12260	261248
Mbuti.DG	French.DG	UC12_12	UC12_20	-0.000284	-0.743	18714	18840	443663
Mbuti.DG	Hawaiian.DG	UC12_12	UC12_20	-0.000365	-0.693	18520	18678	432527
Mbuti.DG	Aleut.DG	UC12_12	UC12_20	-0.000282	-0.631	18894	19016	433893
Mbuti.DG	Han.DG	UC12_12	UC12_20	-0.000246	-0.602	19237	19347	443677
Mbuti.DG	USA-CA_SanClemente-SantaCatalina_800BP.SG	UC12_12	UC12_20	-0.00028	-0.532	20200	20324	441669
Mbuti.DG	Yakut.DG	UC12_12	UC12_20	-0.000214	-0.482	18848	18941	433868
Mbuti.DG	Argentina_LagunaChica_6800BP	UC12_12	UC12_20	-0.000289	-0.396	8464	8519	188176
Mbuti.DG	Piapoco.DG	UC12_12	UC12_20	-0.000177	-0.331	19896	19973	433853
Mbuti.DG	Peru_Cuncaicha_9000BP_EA	UC12_12	UC12_20	-0.000213	-0.307	16392	16468	358491
Mbuti.DG	Brazil_CavernadoSumidouro_10000BP.SG	UC12_12	UC12_20	-0.00014	-0.254	14475	14521	325174
Mbuti.DG	Mayan.SG	UC12_12	UC12_20	-0.000154	-0.247	19963	20032	442898
Mbuti.DG	Surui.DG	UC12_12	UC12_20	-0.00013	-0.23	19939	19996	433853
Mbuti.DG	USA-MT_Anzick1_12800BP.SG	UC12_12	UC12_20	-0.000104	-0.16	20133	20179	441082
Mbuti.DG	Maori.DG	UC12_12	UC12_20	-3e-05	-0.063	18296	18309	432731
Mbuti.DG	Argentina_ArroyoSeco2_7700BP	UC12_12	UC12_20	-2.3e-05	-0.044	17705	17714	386777
Mbuti.DG	Aymara.SG	UC12_12	UC12_20	2.8e-05	0.04	20467	20455	443416
Mbuti.DG	TiticacaBasin	UC12_12	UC12_20	2.9e-05	0.066	20114	20102	436365
Mbuti.DG	SouthPeruHighlands	UC12_12	UC12_20	5.9e-05	0.129	19840	19815	430579
Mbuti.DG	Peru_Lauricocha_5800BP_MA	UC12_12	UC12_20	0.000119	0.163	11977	11946	263412
Mbuti.DG	Mexico_Zapotec.DG	UC12_12	UC12_20	8.8e-05	0.165	19815	19777	433864
Mbuti.DG	Brazil_LapaDoSanto_9600BP	UC12_12	UC12_20	9e-05	0.176	18974	18936	414662
Mbuti.DG	NorthPeruCoast	UC12_12	UC12_20	8.1e-05	0.177	18132	18100	390512
Mbuti.DG	USA-CA_MainlandChumash_1400BP.SG	UC12_12	UC12_20	0.000125	0.218	17797	17748	390239
Mbuti.DG	Peru_Cuncaicha_3300BP_IP	UC12_12	UC12_20	0.000162	0.24	14359	14308	315375
Mbuti.DG	Peru_Lauricocha_3500BP_IP	UC12_12	UC12_20	0.00019	0.263	11563	11515	255077
Mbuti.DG	Peru_Torontoy2_450BP_LH	UC12_12	UC12_20	0.000251	0.355	14898	14817	324028
Mbuti.DG	Chile_Patagonia_6500-4500BP.SG	UC12_12	UC12_20	0.000218	0.36	14850	14778	327695
Mbuti.DG	UC8_8168	UC12_12	UC12_20	0.00028	0.363	8433	8382	179672
Mbuti.DG	English.DG	UC12_12	UC12_20	0.000174	0.425	18314	18239	433877
Mbuti.DG	Peru_Cuncaicha_4200BP_LA	UC12_12	UC12_20	0.000303	0.433	16260	16153	353681
Mbuti.DG	USA-AK_USR1_11400BP	UC12_12	UC12_20	0.000514	0.439	2452	2423	54981
Mbuti.DG	Canada_Lucier_4800-500BP	UC12_12	UC12_20	0.00028	0.47	15512	15415	345318
Mbuti.DG	Peru_Cusco_SanSebastian_610-490BP_LH-LIP	UC12_12	UC12_20	0.000299	0.477	14234	14142	309078
Mbuti.DG	Peru_Lauricocha_8600BP_EA	UC12_12	UC12_20	0.000284	0.496	18402	18288	400504
Mbuti.DG	Argentina-Chile_FuegoPatagonian_100BP.SG	UC12_12	UC12_20	0.000278	0.502	18530	18418	404057
Mbuti.DG	Aymara_Ventilla	UC12_12	UC12_20	0.000229	0.529	15206	15129	333788
Mbuti.DG	Karitiana.SG	UC12_12	UC12_20	0.00039	0.58	20513	20340	443517
Mbuti.DG	Chane.DG	UC12_12	UC12_20	0.000382	0.587	20067	19902	433244
Mbuti.DG	Karitiana.DG	UC12_12	UC12_20	0.000314	0.594	20534	20395	443671
Mbuti.DG	Peru_Torontoy1_450BP_LH	UC12_12	UC12_20	0.000348	0.611	16606	16482	358155
Mbuti.DG	Brazil_Moraes_5800BP	UC12_12	UC12_20	0.000574	0.643	5658	5587	123932
Mbuti.DG	Cree.DG	UC12_12	UC12_20	0.000297	0.662	19312	19183	433885
Mbuti.DG	Dai.DG	UC12_12	UC12_20	0.000284	0.693	19265	19139	443674
Mbuti.DG	Mixtec.DG	UC12_12	UC12_20	0.000356	0.712	19576	19421	433867
Mbuti.DG	Chipewyan.DG	UC12_12	UC12_20	0.000376	0.717	19681	19518	433882
Mbuti.DG	NorthPeruHighlands	UC12_12	UC12_20	0.000393	0.735	16601	16460	357801
Mbuti.DG	Peru_Huanchaco_LIP	UC12_12	UC12_20	0.001399	0.739	1001	972	20711
Mbuti.DG	Peru_La_Galgada_4100BP_LA	UC12_12	UC12_20	0.000533	0.757	17050	16855	366176
Mbuti.DG	Quechua.DG	UC12_12	UC12_20	0.000352	0.762	19986	19833	433902
Mbuti.DG	Onge.DG	UC12_12	UC12_20	0.000374	0.798	18333	18171	433655
Mbuti.DG	USA-CA_SanNicolas_4900BP.SG	UC12_12	UC12_20	0.000479	0.8	20087	19878	436480
Mbuti.DG	Chile_LosRieles_5100BP	UC12_12	UC12_20	0.000577	0.801	14579	14397	314765
Mbuti.DG	Mixe.DG	UC12_12	UC12_20	0.000401	0.842	19939	19765	433890
Mbuti.DG	SouthPeruCoast	UC12_12	UC12_20	0.000467	0.893	15740	15582	340230
Mbuti.DG	Chile_Conchali_700BP_LIP	UC12_12	UC12_20	0.000742	0.975	11712	11523	254629
Mbuti.DG	Argentina_Aconcagua_500BP_LH.SG	UC12_12	UC12_20	0.000701	0.993	13168	12968	286008
Mbuti.DG	Chile_Pukara_700BP_LIP	UC12_12	UC12_20	0.000869	1.031	5959	5846	130082
Mbuti.DG	Papuan.DG	UC12_12	UC12_20	0.000445	1.057	18684	18487	443675
Mbuti.DG	Bahamas_Taino_1000BP.SG	UC12_12	UC12_20	0.000698	1.057	20571	20261	443308
Mbuti.DG	CentralPeruCoast	UC12_12	UC12_20	0.000581	1.062	18557	18324	401618
Mbuti.DG	Brazil_Laranjal_6700BP_2	UC12_12	UC12_20	0.000892	1.123	8319	8157	181342
Mbuti.DG	Mayan.DG	UC12_12	UC12_20	0.000596	1.167	20063	19805	433829
Mbuti.DG	UC12_25	UC12_12	UC12_20	0.000877	1.289	15447	15157	331127
Mbuti.DG	USA-CA_SanCruzIsland_1000BP	UC12_12	UC12_20	0.00074	1.332	20257	19934	437626
Mbuti.DG	Bolivia_Tiwanaku_1000BP_MH	UC12_12	UC12_20	0.001042	1.426	6993	6836	150552
Mbuti.DG	Huichol.SG	UC12_12	UC12_20	0.000961	1.454	20546	20120	443399
Mbuti.DG	Pima.DG	UC12_12	UC12_20	0.000743	1.46	19975	19653	433848
Mbuti.DG	USA-WA_Kennewick_8800BP.SG	UC12_12	UC12_20	0.001045	1.496	11416	11153	251563
Mbuti.DG	NorthChile	UC12_12	UC12_20	0.000952	1.506	13087	12819	281929
Mbuti.DG	Chile_Conchali_700BP	UC12_12	UC12_20	0.001053	1.759	16985	16601	364304
Mbuti.DG	Chile_LosRieles_10900BP	UC12_12	UC12_20	0.001506	2.076	15112	14625	323671
Mbuti.DG	Tsimshian.SG	UC12_12	UC12_20	0.001311	2.107	20051	19469	443196
Note: The f4 statistics below show that UC8 and UC12 individuals cannot be distinguished from each other genetically.
Mbuti.DG	UC8_8173	UC8_8168	UC12_12	-0.000227	0.000882	-0.257	7483	7520	161091
Mbuti.DG	UC8_8173	UC8_8168	UC12_12	-0.000227	0.000882	-0.257	7483	7520	161091
Mbuti.DG	UC8_8173	UC8_8168	UC12_25	-0.000208	0.000821	-0.253	8787	8826	189507
Mbuti.DG	UC8_8173	UC8_8168	UC12_20	-0.000101	0.000825	-0.122	7733	7750	166916
Mbuti.DG	UC8_8173	UC8_8168	UC12_24	0.000915	0.000834	1.097	7406	7260	159162
Mbuti.DG	UC12_12	UC8_8168	UC12_20	-0.000194	0.00082	-0.237	8347	8382	179672
Mbuti.DG	UC12_12	UC8_8168	UC8_8173	-0.000145	0.000876	-0.166	7483	7507	161091
Mbuti.DG	UC12_12	UC8_8168	UC12_25	-9.3e-05	0.000824	-0.113	9500	9520	204975
Mbuti.DG	UC12_12	UC8_8168	UC12_24	0.001375	0.000834	1.649	8150	7912	173215
Mbuti.DG	UC12_20	UC8_8168	UC12_12	-0.000474	0.00082	-0.578	8347	8433	179672
Mbuti.DG	UC12_20	UC8_8168	UC8_8173	4e-06	0.000811	0.005	7733	7732	166916
Mbuti.DG	UC12_20	UC8_8168	UC12_24	0.000952	0.00082	1.161	8352	8183	177378
Mbuti.DG	UC12_20	UC8_8168	UC12_25	0.000919	0.000786	1.169	9912	9719	210768
Mbuti.DG	UC12_24	UC8_8168	UC8_8173	0.000475	0.000853	0.557	7406	7330	159162
Mbuti.DG	UC12_24	UC8_8168	UC12_12	0.000567	0.000871	0.651	8150	8052	173215
Mbuti.DG	UC12_24	UC8_8168	UC12_20	0.000921	0.000845	1.09	8352	8188	177378
Mbuti.DG	UC12_24	UC8_8168	UC12_25	0.001899	0.000817	2.323	9580	9195	202282
Mbuti.DG	UC12_25	UC8_8168	UC12_12	-0.000489	0.000805	-0.608	9500	9601	204975
Mbuti.DG	UC12_25	UC8_8168	UC8_8173	-0.000139	0.000798	-0.174	8787	8813	189507
Mbuti.DG	UC12_25	UC8_8168	UC12_20	0.001011	0.000786	1.286	9912	9699	210768
Mbuti.DG	UC12_25	UC8_8168	UC12_24	0.002031	0.000792	2.566	9580	9169	202282

## Sheet: S2-B. qpWave
Note: These show that UC8 and UC12 are a clade with respect to all groups outside of Chincha Valley and they cannot be distinguished genetically from each other.
UC8 vs UC8
Left:	UC8_8168	UC8_8173						right:
f4rank:	dof:	chisq:	tail:	dofdiff:	chisqdiff:	taildiff:		SouthPeruHighlands
0	6	1.615	0.951461	0	0	1		NorthCoast
1	0	0	1	6	1.615	0.951461		CentralPeruCoast
								SouthCoast
								TiticacaBasin
								NorthPeruHighlands
								UC12
UC8 vs UC12
Left:	UC8_8168	UC12-12
f4rank:	dof:	chisq:	tail:	dofdiff:	chisqdiff:	taildiff:		right:
0	5	4.304	0.506495	0	0	1		SouthPeruHighlands
1	0	0	1	5	4.304	0.506495		NorthCoast
								CentralPeruCoast
Left:	UC8_8168	UC12-20						SouthCoast
0	5	3.314	0.651664	0	0	1		TiticacaBasin
1	0	0	1	5	3.314	0.651664		NorthPeruHighlands
Left:	UC8_8168	UC12-24
0	5	0.217	0.998925	0	0	1
1	0	0	1	5	0.217	0.998925
Left:	UC8_8168	UC12-25
0	5	8.617	0.125372	0	0	1
1	0	0	1	5	8.617	0.125372
Left:	UC8_8173	UC12-12
0	5	5.153	0.397525	0	0	1
1	0	0	1	5	5.153	0.397525
Left:	UC8_8173	UC12-20
0	5	1.998	0.849467	0	0	1
1	0	0	1	5	1.998	0.849467
Left:	UC8_8173	UC12-24
0	5	4.829	0.437094	0	0	1
1	0	0	1	5	4.829	0.437094
Left:	UC8_8173	UC12-25
0	5	5.93	0.313095	0	0	1
1	0	0	1	5	5.93	0.313095
UC12 vs UC12
								right:
Left:	UC12-12	UC12-20						SouthPeruHighlands
f4rank:	dof:	chisq:	tail:	dofdiff:	chisqdiff:	taildiff:		NorthCoast
0	6	1.93	0.926008	0	0	1		CentralPeruCoast
1	0	0	1	6	1.93	0.926008		SouthCoast
								TiticacaBasin
Left:	UC12-12	UC12-24						NorthPeruHighlands
0	6	2.774	0.836601	0	0	1		UC8
1	0	0	1	6	2.774	0.836601
Left:	UC12-12	UC12-25
0	6	9.048	0.170896	0	0	1
1	0	0	1	6	9.048	0.170896
Left:	UC12-20	UC12-24
0	6	2.294	0.890759	0	0	1
1	0	0	1	6	2.294	0.890759
Left:	UC12-20	UC12-25
0	6	6.276	0.393012	0	0	1
1	0	0	1	6	6.276	0.393012
Left:	UC12-24	UC12-25
0	6	13.953	0.0301643	0	0	1
1	0	0	1	6	13.953	0.0301643
UC12-grouped vs UC8-grouped
Left:	UC8	UC12						right:
f4rank:	dof:	chisq:	tail:	dofdiff:	chisqdiff:	taildiff:		SouthPeruHighlands
0	5	7.852	0.16458	0	0	1		NorthPeruCoast
1	0	0	1	5	7.852	0.16458		CentralPeruCoast
								SouthPeruCoast
								TiticacaBasin
								NorthPeruHighlands
