# Supplementary material for: Integration of ancient DNA with transdisciplinary dataset finds strong support for Inca resettlement in the south Peruvian coast
Source: Proc Natl Acad Sci U S A. 2020 Jul 13;117(31):18359–68. doi: 10.1073/pnas.2005965117 (PMC7414190; doi:10.1073/pnas.2005965117)
Supplement: Supplementary File [file pnas.2005965117.sd03.xlsx]

## Sheet: S3-A. f4(Mb, X; PeruRegion, Ch)
Note: This shows that the Chinchas individuals are genetically a clade with NorthPeruCoast, Peru_Torontoy1_450BP_LH, and Argentina_Aconcagua_500BP_LH.SG (the latter 2 of which are NorthPeruCoast ancestry Inca individuals), but not a clade with CentralPeruCoast and SouthPeruCoast.
They also show that we indeed have power to detect genetic differences, because when we have them with other groups (e.g. SouthPeruCoast), they are not a clade.
Pop1_W	Pop2_X	Pop3_Y	Pop4_Z	f4_value		Z_score	BABA	ABBA	Num_SNPs
Mbuti.DG	NorthPeruHighlands	Peru_Chincha_LH	NorthPeruCoast	0.000448	0.000227	1.971	40341	39956	858262
Mbuti.DG	NorthPeruHighlands	Peru_Chincha_LH	CentralPeruCoast	0.000998	0.000258	3.875	39521	38679	842715
Mbuti.DG	NorthPeruHighlands	Peru_Chincha_LH	SouthPeruCoast	0.000465	0.00026	1.787	35736	35381	762388
Mbuti.DG	SouthPeruHighlands	Peru_Chincha_LH	NorthPeruCoast	-5e-05	0.000195	-0.254	47340	47390	1013101
Mbuti.DG	SouthPeruHighlands	Peru_Chincha_LH	CentralPeruCoast	0.000696	0.000221	3.145	46016	45326	990827
Mbuti.DG	SouthPeruHighlands	Peru_Chincha_LH	SouthPeruCoast	0.001293	0.000236	5.482	39671	38587	838476
Mbuti.DG	NorthPeruHighlands	NorthPeruCoast	Peru_Chincha_LH	-0.000707	0.000239	-2.963	38719	39310	835428
Mbuti.DG	Peru_La_Galgada_4100BP_LA	NorthPeruCoast	Peru_Chincha_LH	-0.00098	0.000294	-2.93	39144	39974	846579
Mbuti.DG	Argentina_ArroyoSeco2_7700BP	NorthPeruCoast	Peru_Chincha_LH	-0.000759	0.000273	-2.777	41039	41721	885219
Mbuti.DG	Brazil_LapaDoSanto_9600BP	NorthPeruCoast	Peru_Chincha_LH	-0.000661	0.000248	-2.71	43423	44054	933308
Mbuti.DG	Argentina_LagunaChica_6800BP	NorthPeruCoast	Peru_Chincha_LH	-0.000482	0.000314	-2.67	20550	20997	453893
Mbuti.DG	Chile_Conchali_700BP	NorthPeruCoast	Peru_Chincha_LH	-0.000677	0.000261	-2.59	39317	39893	851203
Mbuti.DG	Chile_LosRieles_5100BP	NorthPeruCoast	Peru_Chincha_LH	-0.000805	0.000326	-2.473	34213	34811	742310
Mbuti.DG	Belize_SakiTzul_7400BP	NorthPeruCoast	Peru_Chincha_LH	-0.00712	0.000295	-2.43	40559	41452	882476
Mbuti.DG	USA-WA_Kennewick_8800BP.SG	NorthPeruCoast	Peru_Chincha_LH	-0.000671	0.000327	-2.05	23649	24001	526157
Mbuti.DG	Karitiana.SG	NorthPeruCoast	Peru_Chincha_LH	-0.000589	0.0003	-1.965	44797	45367	968161
Mbuti.DG	SouthPeruCoast	NorthPeruCoast	Peru_Chincha_LH	-0.000429	0.000235	-1.824	36970	37312	798051
Mbuti.DG	SouthPeruHighlands	NorthPeruCoast	Peru_Chincha_LH	-0.000379	0.000208	-1.817	44518	44881	957862
Mbuti.DG	English.DG	NorthPeruCoast	Peru_Chincha_LH	-0.00031	0.000185	-1.68	40304	40598	948688
Mbuti.DG	Spanish.DG	NorthPeruCoast	Peru_Chincha_LH	-0.000296	0.000179	-1.654	40053	40333	948640
Mbuti.DG	Mixe.DG	NorthPeruCoast	Peru_Chincha_LH	-0.000366	0.000222	-1.647	43734	44081	948737
Mbuti.DG	NorthChile	NorthPeruCoast	Peru_Chincha_LH	-0.000409	0.000261	-1.566	30412	30680	656985
Mbuti.DG	Peru_Cuncaicha_9000BP_EA	NorthPeruCoast	Peru_Chincha_LH	-0.000469	0.000302	-1.554	38410	38800	832789
Mbuti.DG	USA-MT_Anzick1_12800BP.SG	NorthPeruCoast	Peru_Chincha_LH	-0.000429	0.000287	-1.494	44382	44796	965410
Mbuti.DG	Brazil_CavernadoSumidouro_10000BP.SG	NorthPeruCoast	Peru_Chincha_LH	-0.000354	0.000239	-1.481	31959	32211	712988
Mbuti.DG	USA-CA_SanCruzIsland_1000BP	NorthPeruCoast	Peru_Chincha_LH	-0.000362	0.000249	-1.455	44175	44521	955540
Mbuti.DG	CentralPeruCoast	NorthPeruCoast	Peru_Chincha_LH	-0.000336	0.000237	-1.416	41834	42138	903485
Mbuti.DG	Chile_LosRieles_10900BP	NorthPeruCoast	Peru_Chincha_LH	-0.000436	0.000318	-1.369	34979	35308	755065
Mbuti.DG	Maori.DG	NorthPeruCoast	Peru_Chincha_LH	-0.000263	0.0002	-1.311	40409	40658	946120
Mbuti.DG	Peru_Huanchaco_LIP	NorthPeruCoast	Peru_Chincha_LH	-0.000935	0.000734	-1.274	2189	2233	46977
Mbuti.DG	Peru_Torontoy1_450BP_LH	NorthPeruCoast	Peru_Chincha_LH	-0.000313	0.000258	-1.217	37746	38000	811753
Mbuti.DG	Brazil_Moraes_5800BP	NorthPeruCoast	Peru_Chincha_LH	-0.000428	0.000377	-1.134	12832	12952	280907
Mbuti.DG	Chipewyan.DG	NorthPeruCoast	Peru_Chincha_LH	-0.00026	0.000235	-1.107	43115	43361	948690
Mbuti.DG	Mixtec.DG	NorthPeruCoast	Peru_Chincha_LH	-0.000205	0.000208	-0.986	43055	43250	948659
Mbuti.DG	French.DG	NorthPeruCoast	Peru_Chincha_LH	-0.000156	0.000161	-0.97	41413	41564	968485
Mbuti.DG	Peru_Cuncaicha_3300BP_IP	NorthPeruCoast	Peru_Chincha_LH	-0.000282	0.00031	-0.908	33748	33955	737260
Mbuti.DG	Brazil_Laranjal_6700BP_2	NorthPeruCoast	Peru_Chincha_LH	-0.000379	0.000446	-0.848	17760	17908	416778
Mbuti.DG	Mayan.DG	NorthPeruCoast	Peru_Chincha_LH	-0.000181	0.000224	-0.809	43934	44105	948562
Mbuti.DG	Tsimshian.SG	NorthPeruCoast	Peru_Chincha_LH	-0.000215	0.000268	-0.802	43486	43695	967872
Mbuti.DG	Canada_Lucier_4800-500BP	NorthPeruCoast	Peru_Chincha_LH	-0.000209	0.000266	-0.787	33859	34016	751213
Mbuti.DG	Argentina-Chile_FuegoPatagonian_100BP.SG	NorthPeruCoast	Peru_Chincha_LH	-0.000182	0.000236	-0.771	41756	41920	904810
Mbuti.DG	Brazil_Laranjal_6700BP	NorthPeruCoast	Peru_Chincha_LH	-0.00036	0.000482	-0.748	11952	12047	317491
Mbuti.DG	Mexico_Zapotec.DG	NorthPeruCoast	Peru_Chincha_LH	-0.000168	0.000234	-0.718	43737	43896	948658
Mbuti.DG	Peru_Lauricocha_3500BP_IP	NorthPeruCoast	Peru_Chincha_LH	-0.000219	0.00033	-0.666	26647	26774	580276
Mbuti.DG	USA-CA_MainlandChumash_1400BP.SG	NorthPeruCoast	Peru_Chincha_LH	-0.000154	0.000239	-0.643	39288	39419	854365
Mbuti.DG	Peru_Peru_Cusco_SanSebastian_610-490BP_LH-LIP_SanSebastian_610-490BP_LH-LIP	NorthPeruCoast	Peru_Chincha_LH	-0.000154	0.000276	-0.558	33966	34079	732771
Mbuti.DG	USA-CA_SanNicolas_1400BP	NorthPeruCoast	Peru_Chincha_LH	-0.000101	0.000227	-0.446	43883	43980	950072
Mbuti.DG	USA-CA_SanNicolas_4900BP.SG	NorthPeruCoast	Peru_Chincha_LH	-0.000116	0.000265	-0.439	44101	44212	951879
Mbuti.DG	Mayan.SG	NorthPeruCoast	Peru_Chincha_LH	-0.000115	0.000267	-0.432	44244	44356	966439
Mbuti.DG	Bolivia_Tiwanaku_1000BP_MH	NorthPeruCoast	Peru_Chincha_LH	-0.000129	0.000312	-0.412	16547	16593	357203
Mbuti.DG	Aleut.DG	NorthPeruCoast	Peru_Chincha_LH	-7.9e-05	0.000202	-0.391	41929	42004	948732
Mbuti.DG	Karitiana.DG	NorthPeruCoast	Peru_Chincha_LH	-8.6e-05	0.000231	-0.372	45096	45180	968506
Mbuti.DG	Peru_Lauricocha_8600BP_EA	NorthPeruCoast	Peru_Chincha_LH	-9.7e-05	0.000262	-0.371	41735	41822	901147
Mbuti.DG	Papuan.DG	NorthPeruCoast	Peru_Chincha_LH	-5.5e-05	0.00019	-0.287	41016	41069	968520
Mbuti.DG	Peru_Cuncaicha_4200BP_LA	NorthPeruCoast	Peru_Chincha_LH	-8.6e-05	0.000311	-0.276	38164	38235	823203
Mbuti.DG	Peru_Lauricocha_5800BP_MA	NorthPeruCoast	Peru_Chincha_LH	-8.4e-05	0.000332	-0.251	27635	27685	597991
Mbuti.DG	Onge.DG	NorthPeruCoast	Peru_Chincha_LH	-3.8e-05	0.000202	-0.187	40461	40496	948181
Mbuti.DG	Chile_Conchali_700BP_LIP	NorthPeruCoast	Peru_Chincha_LH	-5.1e-05	0.000324	-0.159	26446	26475	572876
Mbuti.DG	Huichol.SG	NorthPeruCoast	Peru_Chincha_LH	-3.6e-05	0.000284	-0.128	44852	44887	967927
Mbuti.DG	Brazil_Enoque_HG.SG	NorthPeruCoast	Peru_Chincha_LH	-8.9e-05	0.000759	-0.117	2591	2597	57789
Mbuti.DG	USA-CA_SanClemente-SantaCatalina_800BP.SG	NorthPeruCoast	Peru_Chincha_LH	-1.4e-05	0.00023	-0.061	44579	44592	964899
Mbuti.DG	TiticacaBasin	NorthPeruCoast	Peru_Chincha_LH	-1.1e-05	0.000207	-0.055	44668	44679	957703
Mbuti.DG	Han.DG	NorthPeruCoast	Peru_Chincha_LH	-5e-06	0.000179	-0.03	42647	42652	968517
Mbuti.DG	Dai.DG	NorthPeruCoast	Peru_Chincha_LH	-4e-06	0.000178	-0.022	42427	42430	968524
Mbuti.DG	Bahamas_Taino.SG	NorthPeruCoast	Peru_Chincha_LH	1e-06	0.00029	0.003	45113	45113	967837
Mbuti.DG	Hawaiian.DG	NorthPeruCoast	Peru_Chincha_LH	4.5e-05	0.000232	0.193	41179	41137	945692
Mbuti.DG	Yoruba.DG	NorthPeruCoast	Peru_Chincha_LH	2.4e-05	0.000106	0.224	33686	33663	968512
Mbuti.DG	Peru_Torontoy2_450BP_LH	NorthPeruCoast	Peru_Chincha_LH	7.2e-05	0.000316	0.229	34031	33978	732565
Mbuti.DG	Pima.DG	NorthPeruCoast	Peru_Chincha_LH	6.6e-05	0.000241	0.274	43802	43739	948642
Mbuti.DG	Surui.DG	NorthPeruCoast	Peru_Chincha_LH	8.7e-05	0.000262	0.333	44250	44167	948625
Mbuti.DG	Cree.DG	NorthPeruCoast	Peru_Chincha_LH	8.6e-05	0.000215	0.402	42559	42477	948708
Mbuti.DG	Chane.DG	NorthPeruCoast	Peru_Chincha_LH	0.000157	0.000279	0.563	44129	43980	947307
Mbuti.DG	Piapoco.DG	NorthPeruCoast	Peru_Chincha_LH	0.000131	0.000233	0.564	44176	44051	948622
Mbuti.DG	Chile_Pukara_700BP_LIP	NorthPeruCoast	Peru_Chincha_LH	0.0002	0.000351	0.57	14264	14203	307062
Mbuti.DG	Yakut.DG	NorthPeruCoast	Peru_Chincha_LH	0.000127	0.000201	0.632	41816	41696	948660
Mbuti.DG	Aymara.SG	NorthPeruCoast	Peru_Chincha_LH	0.000227	0.000291	0.78	45292	45073	967908
Mbuti.DG	Chile_Patagonia_6500-4500BP.SG	NorthPeruCoast	Peru_Chincha_LH	0.00023	0.000274	0.842	32896	32730	718819
Mbuti.DG	USA-AK_USR1_11400BP	NorthPeruCoast	Peru_Chincha_LH	0.000695	0.000487	1.428	5440	5356	120907
Mbuti.DG	Argentina_Aconcagua_500BP_LH.SG	NorthPeruCoast	Peru_Chincha_LH	0.000506	0.000314	1.611	28953	28636	625852
Mbuti.DG	Aymara_Ventilla	NorthPeruCoast	Peru_Chincha_LH	0.00046	0.0002	2.302	33685	33349	732261
Mbuti.DG	Quechua.DG	NorthPeruCoast	Peru_Chincha_LH	0.000647	0.000216	2.498	44324	43710	948742
Mbuti.DG	Peru_Lauricocha_3500BP_IP	Peru_Torontoy1_450BP_LH	Peru_Chincha_LH	-0.000967	0.000412	-2.344	24413	24932	536758
Mbuti.DG	Argentina_LagunaChica_6800BP	Peru_Torontoy1_450BP_LH	Peru_Chincha_LH	-0.000869	0.000386	-2.255	19388	19759	426994
Mbuti.DG	USA-CA_SanCruzIsland_1000BP	Peru_Torontoy1_450BP_LH	Peru_Chincha_LH	-0.000696	0.00033	-2.111	40080	40688	873369
Mbuti.DG	Argentina_ArroyoSeco2_7700BP	Peru_Torontoy1_450BP_LH	Peru_Chincha_LH	-0.000617	0.000305	-2.022	37139	37637	806992
Mbuti.DG	Chile_LosRieles_5100BP	Peru_Torontoy1_450BP_LH	Peru_Chincha_LH	-0.000748	0.000424	-1.766	31377	31886	681798
Mbuti.DG	Brazil_Laranjal_6700BP	Peru_Torontoy1_450BP_LH	Peru_Chincha_LH	-0.000666	0.000447	-1.491	13455	13653	297301
Mbuti.DG	Spanish.DG	Peru_Torontoy1_450BP_LH	Peru_Chincha_LH	-0.00033	0.000239	-1.377	36500	36786	868282
Mbuti.DG	Peru_La_Galgada_4100BP_LA	Peru_Torontoy1_450BP_LH	Peru_Chincha_LH	-0.00052	0.000389	-1.339	35696	36098	771849
Mbuti.DG	Chile_Conchali_700BP	Peru_Torontoy1_450BP_LH	Peru_Chincha_LH	-0.000417	0.000321	-1.299	35829	36152	776235
Mbuti.DG	Peru_Cuncaicha_4200BP_LA	Peru_Torontoy1_450BP_LH	Peru_Chincha_LH	-0.000493	0.00038	-1.298	34782	35155	755392
Mbuti.DG	Canada_Lucier_4800-500BP	Peru_Torontoy1_450BP_LH	Peru_Chincha_LH	-0.000415	0.000338	-1.227	30835	31120	687045
Mbuti.DG	Peru_Cuncaicha_9000BP_EA	Peru_Torontoy1_450BP_LH	Peru_Chincha_LH	-0.000445	0.000379	-1.172	35186	35526	764941
Mbuti.DG	Peru_Torontoy2_450BP_LH	Peru_Torontoy1_450BP_LH	Peru_Chincha_LH	-0.000479	0.000409	-1.169	31280	31605	679119
Mbuti.DG	Brazil_LapaDoSanto_9600BP	Peru_Torontoy1_450BP_LH	Peru_Chincha_LH	-0.00032	0.000282	-1.135	39152	39425	852586
Mbuti.DG	CentralPeruCoast	Peru_Torontoy1_450BP_LH	Peru_Chincha_LH	-0.000322	0.000287	-1.125	38196	38463	828049
Mbuti.DG	Peru_Lauricocha_8600BP_EA	Peru_Torontoy1_450BP_LH	Peru_Chincha_LH	-0.000349	0.000353	-0.989	38016	38304	826194
Mbuti.DG	French.DG	Peru_Torontoy1_450BP_LH	Peru_Chincha_LH	-0.000214	0.000218	-0.98	37671	37860	885179
Mbuti.DG	NorthPeruCoast	Peru_Torontoy1_450BP_LH	Peru_Chincha_LH	-0.000252	0.000272	-0.928	37796	38000	811753
Mbuti.DG	Cree.DG	Peru_Torontoy1_450BP_LH	Peru_Chincha_LH	-0.000246	0.000268	-0.917	38622	38836	868348
Mbuti.DG	Chipewyan.DG	Peru_Torontoy1_450BP_LH	Peru_Chincha_LH	-0.000252	0.000288	-0.876	39272	39491	868330
Mbuti.DG	Brazil_Laranjal_6700BP_2	Peru_Torontoy1_450BP_LH	Peru_Chincha_LH	-0.000379	0.000446	-0.848	17760	17908	389772
Mbuti.DG	Brazil_Moraes_5800BP	Peru_Torontoy1_450BP_LH	Peru_Chincha_LH	-0.00036	0.000482	-0.748	11952	12047	262343
Mbuti.DG	NorthPeruHighlands	Peru_Torontoy1_450BP_LH	Peru_Chincha_LH	-0.000206	0.000295	-0.7	35434	35592	762289
Mbuti.DG	Karitiana.DG	Peru_Torontoy1_450BP_LH	Peru_Chincha_LH	-0.000195	0.000295	-0.66	41009	41182	885198
Mbuti.DG	Maori.DG	Peru_Torontoy1_450BP_LH	Peru_Chincha_LH	-0.000185	0.000284	-0.65	36800	36960	865965
Mbuti.DG	Peru_Peru_Cusco_SanSebastian_610-490BP_LH-LIP_SanSebastian_610-490BP_LH-LIP	Peru_Torontoy1_450BP_LH	Peru_Chincha_LH	-0.000215	0.000339	-0.633	31041	31186	672583
Mbuti.DG	Tsimshian.SG	Peru_Torontoy1_450BP_LH	Peru_Chincha_LH	-0.000214	0.000347	-0.615	39548	39737	884603
Mbuti.DG	Peru_Lauricocha_5800BP_MA	Peru_Torontoy1_450BP_LH	Peru_Chincha_LH	-0.000252	0.000422	-0.598	25461	25600	551541
Mbuti.DG	Piapoco.DG	Peru_Torontoy1_450BP_LH	Peru_Chincha_LH	-0.000141	0.000301	-0.468	40124	40246	868256
Mbuti.DG	SouthPeruHighlands	Peru_Torontoy1_450BP_LH	Peru_Chincha_LH	-0.000115	0.00025	-0.458	40606	40706	873957
Mbuti.DG	Peru_Huanchaco_LIP	Peru_Torontoy1_450BP_LH	Peru_Chincha_LH	-0.000404	0.000934	-0.432	2075	2093	44071
Mbuti.DG	TiticacaBasin	Peru_Torontoy1_450BP_LH	Peru_Chincha_LH	-0.000101	0.000249	-0.404	40654	40742	876165
Mbuti.DG	USA-CA_MainlandChumash_1400BP.SG	Peru_Torontoy1_450BP_LH	Peru_Chincha_LH	-0.000131	0.000326	-0.402	35867	35970	782174
Mbuti.DG	Aymara.SG	Peru_Torontoy1_450BP_LH	Peru_Chincha_LH	-0.000119	0.000363	-0.327	41036	41141	884536
Mbuti.DG	USA-CA_SanNicolas_1400BP	Peru_Torontoy1_450BP_LH	Peru_Chincha_LH	-7.9e-05	0.000289	-0.274	39936	40005	868210
Mbuti.DG	English.DG	Peru_Torontoy1_450BP_LH	Peru_Chincha_LH	-6.5e-05	0.000246	-0.264	36813	36869	868330
Mbuti.DG	USA-MT_Anzick1_12800BP.SG	Peru_Torontoy1_450BP_LH	Peru_Chincha_LH	-9.7e-05	0.000391	-0.249	40536	40622	882072
Mbuti.DG	Karitiana.SG	Peru_Torontoy1_450BP_LH	Peru_Chincha_LH	-8.2e-05	0.000376	-0.218	40940	41012	884791
Mbuti.DG	Onge.DG	Peru_Torontoy1_450BP_LH	Peru_Chincha_LH	-5.3e-05	0.000252	-0.21	36818	36864	867861
Mbuti.DG	Han.DG	Peru_Torontoy1_450BP_LH	Peru_Chincha_LH	-3.2e-05	0.000227	-0.143	38816	38844	885211
Mbuti.DG	Bahamas_Taino.SG	Peru_Torontoy1_450BP_LH	Peru_Chincha_LH	-4.9e-05	0.000381	-0.13	40972	41016	884441
Mbuti.DG	Hawaiian.DG	Peru_Torontoy1_450BP_LH	Peru_Chincha_LH	-3.5e-05	0.000294	-0.12	37500	37530	865630
Mbuti.DG	USA-AK_USR1_11400BP	Peru_Torontoy1_450BP_LH	Peru_Chincha_LH	-3.6e-05	0.000624	-0.058	4942	4946	110344
Mbuti.DG	Belize_SakiTzul_7400BP	Peru_Torontoy1_450BP_LH	Peru_Chincha_LH	-1.4e-05	0.000367	-0.038	37342	37353	807385
Mbuti.DG	NorthChile	Peru_Torontoy1_450BP_LH	Peru_Chincha_LH	1.1e-05	0.000345	0.031	27965	27958	603671
Mbuti.DG	Surui.DG	Peru_Torontoy1_450BP_LH	Peru_Chincha_LH	1.5e-05	0.000341	0.044	40228	40215	868268
Mbuti.DG	Mayan.DG	Peru_Torontoy1_450BP_LH	Peru_Chincha_LH	1.4e-05	0.000284	0.048	40096	40084	868226
Mbuti.DG	Mexico_Zapotec.DG	Peru_Torontoy1_450BP_LH	Peru_Chincha_LH	1.9e-05	0.000301	0.064	39917	39901	868297
Mbuti.DG	Papuan.DG	Peru_Torontoy1_450BP_LH	Peru_Chincha_LH	2.2e-05	0.00024	0.092	37378	37358	885210
Mbuti.DG	Chile_LosRieles_10900BP	Peru_Torontoy1_450BP_LH	Peru_Chincha_LH	4.3e-05	0.000396	0.11	32391	32360	696967
Mbuti.DG	Dai.DG	Peru_Torontoy1_450BP_LH	Peru_Chincha_LH	2.7e-05	0.000225	0.118	38645	38621	885215
Mbuti.DG	Chile_Pukara_700BP_LIP	Peru_Torontoy1_450BP_LH	Peru_Chincha_LH	6e-05	0.000448	0.135	13153	13136	284915
Mbuti.DG	Mayan.SG	Peru_Torontoy1_450BP_LH	Peru_Chincha_LH	0.000114	0.000374	0.305	40372	40272	883062
Mbuti.DG	Chane.DG	Peru_Torontoy1_450BP_LH	Peru_Chincha_LH	0.000117	0.000351	0.332	40180	40079	867086
Mbuti.DG	Chile_Conchali_700BP_LIP	Peru_Torontoy1_450BP_LH	Peru_Chincha_LH	0.00014	0.000416	0.336	24221	24148	527363
Mbuti.DG	Huichol.SG	Peru_Torontoy1_450BP_LH	Peru_Chincha_LH	0.000128	0.000371	0.345	40774	40661	884531
Mbuti.DG	Chile_Patagonia_6500-4500BP.SG	Peru_Torontoy1_450BP_LH	Peru_Chincha_LH	0.000124	0.00036	0.345	29855	29774	656407
Mbuti.DG	Mixe.DG	Peru_Torontoy1_450BP_LH	Peru_Chincha_LH	0.000116	0.000291	0.401	40042	39941	868363
Mbuti.DG	Aymara_Ventilla	Peru_Torontoy1_450BP_LH	Peru_Chincha_LH	0.000103	0.00024	0.429	30503	30435	668914
Mbuti.DG	Brazil_Enoque_HG.SG	Peru_Torontoy1_450BP_LH	Peru_Chincha_LH	0.000396	0.000876	0.452	2361	2340	52950
Mbuti.DG	Brazil_CavernadoSumidouro_10000BP.SG	Peru_Torontoy1_450BP_LH	Peru_Chincha_LH	0.000158	0.000306	0.516	29186	29083	650970
Mbuti.DG	Mixtec.DG	Peru_Torontoy1_450BP_LH	Peru_Chincha_LH	0.000138	0.000267	0.518	39375	39255	868295
Mbuti.DG	Pima.DG	Peru_Torontoy1_450BP_LH	Peru_Chincha_LH	0.000159	0.000297	0.536	39979	39840	868283
Mbuti.DG	Argentina-Chile_FuegoPatagonian_100BP.SG	Peru_Torontoy1_450BP_LH	Peru_Chincha_LH	0.000168	0.000296	0.566	38174	38035	826823
Mbuti.DG	USA-WA_Kennewick_8800BP.SG	Peru_Torontoy1_450BP_LH	Peru_Chincha_LH	0.000258	0.000401	0.643	21702	21579	478207
Mbuti.DG	Aleut.DG	Peru_Torontoy1_450BP_LH	Peru_Chincha_LH	0.000175	0.00027	0.648	38287	38136	868369
Mbuti.DG	Quechua.DG	Peru_Torontoy1_450BP_LH	Peru_Chincha_LH	0.000189	0.000267	0.709	40188	40024	868376
Mbuti.DG	USA-CA_SanClemente-SantaCatalina_800BP.SG	Peru_Torontoy1_450BP_LH	Peru_Chincha_LH	0.000273	0.000296	0.921	40764	40524	881994
Mbuti.DG	Yoruba.DG	Peru_Torontoy1_450BP_LH	Peru_Chincha_LH	0.000132	0.000136	0.97	30745	30628	885203
Mbuti.DG	USA-CA_SanNicolas_4900BP.SG	Peru_Torontoy1_450BP_LH	Peru_Chincha_LH	0.000313	0.000322	0.972	40305	40032	869978
Mbuti.DG	SouthPeruCoast	Peru_Torontoy1_450BP_LH	Peru_Chincha_LH	0.000341	0.000293	1.166	33975	33726	728318
Mbuti.DG	Bolivia_Tiwanaku_1000BP_MH	Peru_Torontoy1_450BP_LH	Peru_Chincha_LH	0.000491	0.000396	1.239	15452	15289	331098
Mbuti.DG	Argentina_Aconcagua_500BP_LH.SG	Peru_Torontoy1_450BP_LH	Peru_Chincha_LH	0.00066	0.000383	1.725	26355	25977	572137
Mbuti.DG	Yakut.DG	Peru_Torontoy1_450BP_LH	Peru_Chincha_LH	0.000476	0.000249	1.911	38257	37844	868297
Mbuti.DG	Peru_Cuncaicha_3300BP_IP	Peru_Torontoy1_450BP_LH	Peru_Chincha_LH	0.000868	0.000409	2.121	31570	30977	683074
Mbuti.DG	Brazil_Laranjal_6700BP	Argentina_Aconcagua_500BP_LH.SG	Peru_Chincha_LH	-0.001876	0.000612	-3.065	9290	9689	212580		Note: This significant statistic is likely an artifact of the different processing of the Aconcagua individual.
Mbuti.DG	Brazil_CavernadoSumidouro_10000BP.SG	Argentina_Aconcagua_500BP_LH.SG	Peru_Chincha_LH	-0.00114	0.000385	-2.965	32365	33195	728119
Mbuti.DG	Belize_SakiTzul_7400BP	Argentina_Aconcagua_500BP_LH.SG	Peru_Chincha_LH	-0.001162	0.000505	-2.304	27621	28340	618773
Mbuti.DG	Brazil_LapaDoSanto_9600BP	Argentina_Aconcagua_500BP_LH.SG	Peru_Chincha_LH	-0.000569	0.000362	-1.572	30173	30555	671821
Mbuti.DG	Chile_Patagonia_6500-4500BP.SG	Argentina_Aconcagua_500BP_LH.SG	Peru_Chincha_LH	-0.000672	0.000434	-1.549	33022	33512	729811
Mbuti.DG	Peru_Lauricocha_5800BP_MA	Argentina_Aconcagua_500BP_LH.SG	Peru_Chincha_LH	-0.000748	0.000535	-1.398	18616	18927	415402
Mbuti.DG	Peru_La_Galgada_4100BP_LA	Argentina_Aconcagua_500BP_LH.SG	Peru_Chincha_LH	-0.000682	0.000491	-1.389	26488	26887	584685
Mbuti.DG	Quechua.DG	Argentina_Aconcagua_500BP_LH.SG	Peru_Chincha_LH	-0.000473	0.000357	-1.328	32253	32590	712685
Mbuti.DG	Peru_Huanchaco_LIP	Argentina_Aconcagua_500BP_LH.SG	Peru_Chincha_LH	-0.001546	0.001239	-1.247	1397	1444	30611
Mbuti.DG	Tsimshian.SG	Argentina_Aconcagua_500BP_LH.SG	Peru_Chincha_LH	-0.000515	0.000435	-1.184	32016	32391	729349
Mbuti.DG	USA-CA_SanCruzIsland_1000BP	Argentina_Aconcagua_500BP_LH.SG	Peru_Chincha_LH	-0.000487	0.000418	-1.164	32527	32877	719221
Mbuti.DG	USA-CA_SanNicolas_4900BP.SG	Argentina_Aconcagua_500BP_LH.SG	Peru_Chincha_LH	-0.00051	0.000441	-1.156	32499	32864	717412
Mbuti.DG	Aymara_Ventilla	Argentina_Aconcagua_500BP_LH.SG	Peru_Chincha_LH	-0.000335	0.000316	-1.061	33272	33516	730307
Mbuti.DG	Mayan.DG	Argentina_Aconcagua_500BP_LH.SG	Peru_Chincha_LH	-0.000348	0.000379	-0.917	32295	32542	712571
Mbuti.DG	Argentina_ArroyoSeco2_7700BP	Argentina_Aconcagua_500BP_LH.SG	Peru_Chincha_LH	-0.000338	0.000387	-0.873	28021	28231	621631
Mbuti.DG	Mexico_Zapotec.DG	Argentina_Aconcagua_500BP_LH.SG	Peru_Chincha_LH	-0.000292	0.000359	-0.812	32113	32321	712617
Mbuti.DG	Peru_Peru_Cusco_SanSebastian_610-490BP_LH-LIP_SanSebastian_610-490BP_LH-LIP	Argentina_Aconcagua_500BP_LH.SG	Peru_Chincha_LH	-0.000365	0.000474	-0.77	22048	22227	489122
Mbuti.DG	Hawaiian.DG	Argentina_Aconcagua_500BP_LH.SG	Peru_Chincha_LH	-0.000274	0.000388	-0.708	30198	30392	710411
Mbuti.DG	Argentina_LagunaChica_6800BP	Argentina_Aconcagua_500BP_LH.SG	Peru_Chincha_LH	-0.000347	0.000512	-0.678	12719	12819	287864
Mbuti.DG	Canada_Lucier_4800-500BP	Argentina_Aconcagua_500BP_LH.SG	Peru_Chincha_LH	-0.000281	0.000431	-0.652	24842	25001	563109
Mbuti.DG	Karitiana.DG	Argentina_Aconcagua_500BP_LH.SG	Peru_Chincha_LH	-0.000226	0.000389	-0.58	33342	33507	730302
Mbuti.DG	Peru_Cuncaicha_9000BP_EA	Argentina_Aconcagua_500BP_LH.SG	Peru_Chincha_LH	-0.0003	0.00053	-0.566	25791	25963	573240
Mbuti.DG	French.DG	Argentina_Aconcagua_500BP_LH.SG	Peru_Chincha_LH	-0.000159	0.000288	-0.551	30575	30691	730277
Mbuti.DG	Spanish.DG	Argentina_Aconcagua_500BP_LH.SG	Peru_Chincha_LH	-0.000164	0.000319	-0.515	29500	29617	712592
Mbuti.DG	Cree.DG	Argentina_Aconcagua_500BP_LH.SG	Peru_Chincha_LH	-0.000174	0.000339	-0.515	31236	31361	712654
Mbuti.DG	Mayan.SG	Argentina_Aconcagua_500BP_LH.SG	Peru_Chincha_LH	-0.00024	0.000482	-0.497	32728	32903	728846
Mbuti.DG	Bahamas_Taino.SG	Argentina_Aconcagua_500BP_LH.SG	Peru_Chincha_LH	-0.000218	0.000475	-0.459	33310	33469	729867
Mbuti.DG	USA-WA_Kennewick_8800BP.SG	Argentina_Aconcagua_500BP_LH.SG	Peru_Chincha_LH	-0.000222	0.000526	-0.423	18347	18439	411974
Mbuti.DG	NorthPeruHighlands	Argentina_Aconcagua_500BP_LH.SG	Peru_Chincha_LH	-0.000154	0.000399	-0.385	25959	26047	570421
Mbuti.DG	TiticacaBasin	Argentina_Aconcagua_500BP_LH.SG	Peru_Chincha_LH	-0.000128	0.000336	-0.382	33373	33467	730314
Mbuti.DG	Peru_Torontoy2_450BP_LH	Argentina_Aconcagua_500BP_LH.SG	Peru_Chincha_LH	-0.000197	0.000523	-0.376	23140	23241	513616
Mbuti.DG	Piapoco.DG	Argentina_Aconcagua_500BP_LH.SG	Peru_Chincha_LH	-0.000146	0.000397	-0.368	32462	32566	712585
Mbuti.DG	NorthChile	Argentina_Aconcagua_500BP_LH.SG	Peru_Chincha_LH	-0.000136	0.00045	-0.302	19987	20047	441585
Mbuti.DG	Onge.DG	Argentina_Aconcagua_500BP_LH.SG	Peru_Chincha_LH	-0.000102	0.000337	-0.301	29738	29811	712289
Mbuti.DG	Brazil_Laranjal_6700BP_2	Argentina_Aconcagua_500BP_LH.SG	Peru_Chincha_LH	-0.000158	0.00057	-0.278	12381	12425	279403
Mbuti.DG	USA-CA_SanNicolas_1400BP	Argentina_Aconcagua_500BP_LH.SG	Peru_Chincha_LH	-8.8e-05	0.000366	-0.242	32396	32459	715955
Mbuti.DG	Brazil_Enoque_HG.SG	Argentina_Aconcagua_500BP_LH.SG	Peru_Chincha_LH	-0.000219	0.00108	-0.202	1901	1911	43022
Mbuti.DG	NorthPeruCoast	Argentina_Aconcagua_500BP_LH.SG	Peru_Chincha_LH	-7e-05	0.000362	-0.192	28593	28636	625852
Mbuti.DG	Mixtec.DG	Argentina_Aconcagua_500BP_LH.SG	Peru_Chincha_LH	-4.4e-05	0.000345	-0.127	31715	31747	712622
Mbuti.DG	USA-MT_Anzick1_12800BP.SG	Argentina_Aconcagua_500BP_LH.SG	Peru_Chincha_LH	-6.2e-05	0.00049	-0.126	32845	32890	725100
Mbuti.DG	USA-CA_SanClemente-SantaCatalina_800BP.SG	Argentina_Aconcagua_500BP_LH.SG	Peru_Chincha_LH	-4.6e-05	0.000386	-0.119	32925	32958	726125
Mbuti.DG	Huichol.SG	Argentina_Aconcagua_500BP_LH.SG	Peru_Chincha_LH	-5.4e-05	0.000468	-0.115	33120	33159	729825
Mbuti.DG	Argentina-Chile_FuegoPatagonian_100BP.SG	Argentina_Aconcagua_500BP_LH.SG	Peru_Chincha_LH	-3.6e-05	0.000379	-0.096	29694	29718	657248
Mbuti.DG	Chile_Conchali_700BP_LIP	Argentina_Aconcagua_500BP_LH.SG	Peru_Chincha_LH	-3.2e-05	0.000516	-0.062	18320	18333	406846
Mbuti.DG	Aymara.SG	Argentina_Aconcagua_500BP_LH.SG	Peru_Chincha_LH	-9e-06	0.000475	-0.02	33412	33418	729840
Mbuti.DG	Chane.DG	Argentina_Aconcagua_500BP_LH.SG	Peru_Chincha_LH	-8e-06	0.000438	-0.019	32400	32406	711612
Mbuti.DG	Chile_Conchali_700BP	Argentina_Aconcagua_500BP_LH.SG	Peru_Chincha_LH	1e-06	0.000427	0.002	26446	26446	583227
Mbuti.DG	Bolivia_Tiwanaku_1000BP_MH	Argentina_Aconcagua_500BP_LH.SG	Peru_Chincha_LH	1.1e-05	0.000533	0.02	10749	10747	238122
Mbuti.DG	Chile_LosRieles_5100BP	Argentina_Aconcagua_500BP_LH.SG	Peru_Chincha_LH	1.2e-05	0.000553	0.021	22537	22531	498321
Mbuti.DG	Chipewyan.DG	Argentina_Aconcagua_500BP_LH.SG	Peru_Chincha_LH	9e-06	0.000389	0.022	31845	31839	712651
Mbuti.DG	Chile_LosRieles_10900BP	Argentina_Aconcagua_500BP_LH.SG	Peru_Chincha_LH	4.9e-05	0.000545	0.089	23214	23189	512086
Mbuti.DG	CentralPeruCoast	Argentina_Aconcagua_500BP_LH.SG	Peru_Chincha_LH	4.1e-05	0.000375	0.109	29257	29231	646993
Mbuti.DG	Peru_Cuncaicha_3300BP_IP	Argentina_Aconcagua_500BP_LH.SG	Peru_Chincha_LH	8.5e-05	0.00052	0.163	22416	22373	500966
Mbuti.DG	Pima.DG	Argentina_Aconcagua_500BP_LH.SG	Peru_Chincha_LH	9.7e-05	0.000383	0.252	32303	32234	712609
Mbuti.DG	USA-CA_MainlandChumash_1400BP.SG	Argentina_Aconcagua_500BP_LH.SG	Peru_Chincha_LH	0.000109	0.00041	0.265	28743	28674	636457
Mbuti.DG	Peru_Lauricocha_8600BP_EA	Argentina_Aconcagua_500BP_LH.SG	Peru_Chincha_LH	0.000136	0.000454	0.3	29100	29012	644656
Mbuti.DG	Han.DG	Argentina_Aconcagua_500BP_LH.SG	Peru_Chincha_LH	0.000108	0.000322	0.334	31574	31496	730314
Mbuti.DG	Peru_Cuncaicha_4200BP_LA	Argentina_Aconcagua_500BP_LH.SG	Peru_Chincha_LH	0.000186	0.00052	0.357	25570	25466	564955
Mbuti.DG	Brazil_Moraes_5800BP	Argentina_Aconcagua_500BP_LH.SG	Peru_Chincha_LH	0.000276	0.000665	0.415	8472	8420	189734
Mbuti.DG	Mixe.DG	Argentina_Aconcagua_500BP_LH.SG	Peru_Chincha_LH	0.000157	0.000376	0.419	32339	32227	712678
Mbuti.DG	SouthPeruHighlands	Argentina_Aconcagua_500BP_LH.SG	Peru_Chincha_LH	0.000173	0.000333	0.521	32057	31935	701335
Mbuti.DG	English.DG	Argentina_Aconcagua_500BP_LH.SG	Peru_Chincha_LH	0.000192	0.00032	0.599	29843	29706	712641
Mbuti.DG	Peru_Torontoy1_450BP_LH	Argentina_Aconcagua_500BP_LH.SG	Peru_Chincha_LH	0.000258	0.000424	0.609	26125	25977	572137
Mbuti.DG	Papuan.DG	Argentina_Aconcagua_500BP_LH.SG	Peru_Chincha_LH	0.000204	0.000325	0.627	30429	30280	730314
Mbuti.DG	Peru_Lauricocha_3500BP_IP	Argentina_Aconcagua_500BP_LH.SG	Peru_Chincha_LH	0.000368	0.000536	0.687	18011	17864	400581
Mbuti.DG	SouthPeruCoast	Argentina_Aconcagua_500BP_LH.SG	Peru_Chincha_LH	0.00028	0.000391	0.716	24585	24434	539922
Mbuti.DG	Dai.DG	Argentina_Aconcagua_500BP_LH.SG	Peru_Chincha_LH	0.000247	0.000319	0.773	31467	31287	730313
Mbuti.DG	Surui.DG	Argentina_Aconcagua_500BP_LH.SG	Peru_Chincha_LH	0.000436	0.000429	1.016	32639	32328	712602
Mbuti.DG	Yakut.DG	Argentina_Aconcagua_500BP_LH.SG	Peru_Chincha_LH	0.000383	0.000341	1.123	30818	30545	712615
Mbuti.DG	Maori.DG	Argentina_Aconcagua_500BP_LH.SG	Peru_Chincha_LH	0.000403	0.000355	1.135	29896	29609	710724
Mbuti.DG	Karitiana.SG	Argentina_Aconcagua_500BP_LH.SG	Peru_Chincha_LH	0.00058	0.000477	1.217	33535	33111	730052
Mbuti.DG	Aleut.DG	Argentina_Aconcagua_500BP_LH.SG	Peru_Chincha_LH	0.000513	0.000346	1.483	31016	30650	712671
Mbuti.DG	USA-AK_USR1_11400BP	Argentina_Aconcagua_500BP_LH.SG	Peru_Chincha_LH	0.001331	0.000809	1.646	3868	3752	87473
Mbuti.DG	Chile_Pukara_700BP_LIP	Argentina_Aconcagua_500BP_LH.SG	Peru_Chincha_LH	0.001018	0.000597	1.704	9293	9085	203902
Mbuti.DG	Yoruba.DG	Argentina_Aconcagua_500BP_LH.SG	Peru_Chincha_LH	0.000288	0.000167	1.724	24948	24738	730309
Mbuti.DG	NorthPeruHighlands	CentralPeruCoast	Peru_Chincha_LH	-0.000963	0.00026	-3.707	38623	39434	841328
Mbuti.DG	Argentina_LagunaChica_6800BP	CentralPeruCoast	Peru_Chincha_LH	-0.000982	0.000314	-3.126	20550	20997	455454
Mbuti.DG	Peru_La_Galgada_4100BP_LA	CentralPeruCoast	Peru_Chincha_LH	-0.001013	0.000328	-3.086	39093	39957	852683
Mbuti.DG	Peru_Lauricocha_5800BP_MA	CentralPeruCoast	Peru_Chincha_LH	-0.001161	0.000377	-3.082	27683	28392	610640
Mbuti.DG	SouthPeruHighlands	CentralPeruCoast	Peru_Chincha_LH	-0.000689	0.000225	-3.066	45216	45897	988412
Mbuti.DG	Argentina_ArroyoSeco2_7700BP	CentralPeruCoast	Peru_Chincha_LH	-0.000759	0.000273	-2.777	41039	41721	898627
Mbuti.DG	Brazil_Laranjal_6700BP	CentralPeruCoast	Peru_Chincha_LH	-0.001098	0.000406	-2.704	14323	14673	318930
Mbuti.DG	Brazil_LapaDoSanto_9600BP	CentralPeruCoast	Peru_Chincha_LH	-0.000661	0.000248	-2.66	43423	44054	954919
Mbuti.DG	Peru_Lauricocha_8600BP_EA	CentralPeruCoast	Peru_Chincha_LH	-0.000783	0.00031	-2.527	42405	43136	933165
Mbuti.DG	Peru_Cuncaicha_9000BP_EA	CentralPeruCoast	Peru_Chincha_LH	-0.000919	0.000365	-2.515	38401	39176	843196
Mbuti.DG	Peru_Peru_Cusco_SanSebastian_610-490BP_LH-LIP_SanSebastian_610-490BP_LH-LIP	CentralPeruCoast	Peru_Chincha_LH	-0.000703	0.00029	-2.42	33662	34179	735524
Mbuti.DG	Chile_Conchali_700BP	CentralPeruCoast	Peru_Chincha_LH	-0.000675	0.000286	-2.358	39300	39880	858373
Mbuti.DG	Peru_Lauricocha_3500BP_IP	CentralPeruCoast	Peru_Chincha_LH	-0.000811	0.000353	-2.298	26867	27349	594768
Mbuti.DG	NorthPeruCoast	CentralPeruCoast	Peru_Chincha_LH	-0.00052	0.000243	-2.139	41668	42138	903485
Mbuti.DG	Bahamas_Taino.SG	CentralPeruCoast	Peru_Chincha_LH	-0.000662	0.000333	-1.99	45660	46322	999433
Mbuti.DG	Peru_Torontoy1_450BP_LH	CentralPeruCoast	Peru_Chincha_LH	-0.000566	0.000302	-1.875	37994	38463	828049
Mbuti.DG	Chile_LosRieles_5100BP	CentralPeruCoast	Peru_Chincha_LH	-0.000671	0.00036	-1.867	34133	34633	745073
Mbuti.DG	Peru_Cuncaicha_3300BP_IP	CentralPeruCoast	Peru_Chincha_LH	-0.000627	0.000339	-1.848	33831	34299	746532
Mbuti.DG	USA-AK_USR1_11400BP	CentralPeruCoast	Peru_Chincha_LH	-0.000939	0.00053	-1.771	5467	5584	124312
Mbuti.DG	Argentina-Chile_FuegoPatagonian_100BP.SG	CentralPeruCoast	Peru_Chincha_LH	-0.00045	0.000268	-1.683	42238	42657	929493
Mbuti.DG	Chile_Pukara_700BP_LIP	CentralPeruCoast	Peru_Chincha_LH	-0.000593	0.000376	-1.577	14159	14343	309464
Mbuti.DG	NorthChile	CentralPeruCoast	Peru_Chincha_LH	-0.000475	0.000304	-1.564	30293	30607	659157
Mbuti.DG	TiticacaBasin	CentralPeruCoast	Peru_Chincha_LH	-0.000342	0.000221	-1.545	45318	45656	987601
Mbuti.DG	Bolivia_Tiwanaku_1000BP_MH	CentralPeruCoast	Peru_Chincha_LH	-0.000538	0.000351	-1.535	16474	16668	359173
Mbuti.DG	Aymara.SG	CentralPeruCoast	Peru_Chincha_LH	-0.000496	0.000324	-1.531	45727	46223	999466
Mbuti.DG	Karitiana.SG	CentralPeruCoast	Peru_Chincha_LH	-0.000535	0.00035	-1.53	45681	46215	999730
Mbuti.DG	USA-CA_SanCruzIsland_1000BP	CentralPeruCoast	Peru_Chincha_LH	-0.000424	0.000288	-1.473	45005	45423	986584
Mbuti.DG	Brazil_Laranjal_6700BP_2	CentralPeruCoast	Peru_Chincha_LH	-0.000573	0.000392	-1.465	18982	19222	419090
Mbuti.DG	USA-MT_Anzick1_12800BP.SG	CentralPeruCoast	Peru_Chincha_LH	-0.000445	0.000334	-1.335	45284	45728	996478
Mbuti.DG	Aymara_Ventilla	CentralPeruCoast	Peru_Chincha_LH	-0.000285	0.000218	-1.311	34126	34343	757188
Mbuti.DG	Belize_SakiTzul_7400BP	CentralPeruCoast	Peru_Chincha_LH	-0.000435	0.000336	-1.296	41082	41472	896357
Mbuti.DG	Chipewyan.DG	CentralPeruCoast	Peru_Chincha_LH	-0.000324	0.000264	-1.227	43963	44281	980423
Mbuti.DG	Yakut.DG	CentralPeruCoast	Peru_Chincha_LH	-0.000248	0.00022	-1.131	42511	42754	980381
Mbuti.DG	SouthPeruCoast	CentralPeruCoast	Peru_Chincha_LH	-0.000279	0.000249	-1.123	36957	37181	801789
Mbuti.DG	Maori.DG	CentralPeruCoast	Peru_Chincha_LH	-0.00024	0.000231	-1.039	41189	41424	977762
Mbuti.DG	Yoruba.DG	CentralPeruCoast	Peru_Chincha_LH	-0.000116	0.000114	-1.012	34413	34529	1000098
Mbuti.DG	Quechua.DG	CentralPeruCoast	Peru_Chincha_LH	-0.000238	0.000237	-1.002	44824	45057	980472
Mbuti.DG	English.DG	CentralPeruCoast	Peru_Chincha_LH	-0.000205	0.000215	-0.951	41180	41381	980416
Mbuti.DG	Peru_Huanchaco_LIP	CentralPeruCoast	Peru_Chincha_LH	-0.000745	0.000816	-0.913	2183	2218	46797
Mbuti.DG	Brazil_Moraes_5800BP	CentralPeruCoast	Peru_Chincha_LH	-0.000381	0.000427	-0.891	12818	12925	282405
Mbuti.DG	Brazil_CavernadoSumidouro_10000BP.SG	CentralPeruCoast	Peru_Chincha_LH	-0.000242	0.000273	-0.886	32692	32871	737376
Mbuti.DG	Chane.DG	CentralPeruCoast	Peru_Chincha_LH	-0.000262	0.000308	-0.851	44846	45103	979000
Mbuti.DG	Chile_LosRieles_10900BP	CentralPeruCoast	Peru_Chincha_LH	-0.000284	0.00036	-0.789	34990	35206	760394
Mbuti.DG	Mixtec.DG	CentralPeruCoast	Peru_Chincha_LH	-0.000177	0.000231	-0.768	43911	44084	980381
Mbuti.DG	Dai.DG	CentralPeruCoast	Peru_Chincha_LH	-0.000151	0.0002	-0.754	43201	43351	1000108
Mbuti.DG	Mayan.DG	CentralPeruCoast	Peru_Chincha_LH	-0.000171	0.000257	-0.667	44821	44989	980290
Mbuti.DG	Spanish.DG	CentralPeruCoast	Peru_Chincha_LH	-0.000138	0.000216	-0.64	40952	41088	980367
Mbuti.DG	Mexico_Zapotec.DG	CentralPeruCoast	Peru_Chincha_LH	-0.000157	0.000249	-0.631	44630	44784	980377
Mbuti.DG	Mayan.SG	CentralPeruCoast	Peru_Chincha_LH	-0.000174	0.000314	-0.555	45087	45261	997972
Mbuti.DG	Chile_Patagonia_6500-4500BP.SG	CentralPeruCoast	Peru_Chincha_LH	-0.000168	0.000304	-0.553	33399	33525	743301
Mbuti.DG	Canada_Lucier_4800-500BP	CentralPeruCoast	Peru_Chincha_LH	-0.000162	0.000299	-0.543	34642	34768	775675
Mbuti.DG	USA-CA_MainlandChumash_1400BP.SG	CentralPeruCoast	Peru_Chincha_LH	-0.000149	0.000285	-0.522	40055	40186	881375
Mbuti.DG	Mixe.DG	CentralPeruCoast	Peru_Chincha_LH	-0.000118	0.000252	-0.468	44717	44832	980461
Mbuti.DG	Karitiana.DG	CentralPeruCoast	Peru_Chincha_LH	-0.000118	0.000263	-0.447	45995	46113	1000092
Mbuti.DG	Tsimshian.SG	CentralPeruCoast	Peru_Chincha_LH	-0.000106	0.000305	-0.349	44339	44446	999479
Mbuti.DG	Chile_Conchali_700BP_LIP	CentralPeruCoast	Peru_Chincha_LH	-9.1e-05	0.00035	-0.261	26828	26881	588200
Mbuti.DG	Peru_Torontoy2_450BP_LH	CentralPeruCoast	Peru_Chincha_LH	-4.8e-05	0.000343	-0.139	34212	34247	745769
Mbuti.DG	Han.DG	CentralPeruCoast	Peru_Chincha_LH	-1.9e-05	0.00021	-0.09	43493	43512	1000102
Mbuti.DG	Hawaiian.DG	CentralPeruCoast	Peru_Chincha_LH	-2e-05	0.000263	-0.075	41961	41981	977299
Mbuti.DG	Peru_Cuncaicha_4200BP_LA	CentralPeruCoast	Peru_Chincha_LH	-2.2e-05	0.000337	-0.066	38177	38195	832965
Mbuti.DG	Aleut.DG	CentralPeruCoast	Peru_Chincha_LH	3e-06	0.000221	0.013	42790	42787	980458
Mbuti.DG	French.DG	CentralPeruCoast	Peru_Chincha_LH	3e-06	0.000195	0.014	42277	42274	1000069
Mbuti.DG	USA-CA_SanNicolas_1400BP	CentralPeruCoast	Peru_Chincha_LH	1.6e-05	0.000249	0.064	44764	44749	981071
Mbuti.DG	USA-CA_SanClemente-SantaCatalina_800BP.SG	CentralPeruCoast	Peru_Chincha_LH	2.1e-05	0.000256	0.081	45530	45509	996271
Mbuti.DG	USA-WA_Kennewick_8800BP.SG	CentralPeruCoast	Peru_Chincha_LH	5.6e-05	0.00036	0.156	24364	24333	544522
Mbuti.DG	Surui.DG	CentralPeruCoast	Peru_Chincha_LH	5e-05	0.000284	0.177	45086	45037	980354
Mbuti.DG	Brazil_Enoque_HG.SG	CentralPeruCoast	Peru_Chincha_LH	0.000215	0.000802	0.268	2676	2663	59843
Mbuti.DG	USA-CA_SanNicolas_4900BP.SG	CentralPeruCoast	Peru_Chincha_LH	9.8e-05	0.00029	0.338	45024	44927	982947
Mbuti.DG	Cree.DG	CentralPeruCoast	Peru_Chincha_LH	8.2e-05	0.000231	0.353	43414	43334	980439
Mbuti.DG	Piapoco.DG	CentralPeruCoast	Peru_Chincha_LH	0.000118	0.000266	0.445	45038	44922	980346
Mbuti.DG	Papuan.DG	CentralPeruCoast	Peru_Chincha_LH	0.00011	0.000225	0.487	41900	41790	1000106
Mbuti.DG	Huichol.SG	CentralPeruCoast	Peru_Chincha_LH	0.000171	0.00032	0.533	45748	45577	999489
Mbuti.DG	Pima.DG	CentralPeruCoast	Peru_Chincha_LH	0.000165	0.000258	0.637	44748	44586	980371
Mbuti.DG	Onge.DG	CentralPeruCoast	Peru_Chincha_LH	0.000155	0.000219	0.708	41384	41232	979899
Mbuti.DG	Argentina_Aconcagua_500BP_LH.SG	CentralPeruCoast	Peru_Chincha_LH	0.000447	0.000356	1.256	29520	29231	646993
Mbuti.DG	SouthPeruHighlands	SouthPeruCoast	Peru_Chincha_LH	-0.001282	0.000235	-5.454	38601	39677	838627
Mbuti.DG	Peru_Peru_Cusco_SanSebastian_610-490BP_LH-LIP_SanSebastian_610-490BP_LH-LIP	SouthPeruCoast	Peru_Chincha_LH	-0.001021	0.0003	-3.399	31515	32216	686823
Mbuti.DG	Chile_Pukara_700BP_LIP	SouthPeruCoast	Peru_Chincha_LH	-0.001154	0.000397	-2.907	13247	13581	289422
Mbuti.DG	NorthChile	SouthPeruCoast	Peru_Chincha_LH	-0.000806	0.00029	-2.78	28252	28746	612932
Mbuti.DG	Peru_Cuncaicha_3300BP_IP	SouthPeruCoast	Peru_Chincha_LH	-0.000749	0.000344	-2.179	31154	31665	681831
Mbuti.DG	Quechua.DG	SouthPeruCoast	Peru_Chincha_LH	-0.000453	0.000245	-1.844	38081	38455	825646
Mbuti.DG	Argentina_LagunaChica_6800BP	SouthPeruCoast	Peru_Chincha_LH	-0.000594	0.000325	-1.824	20043	20304	439451
Mbuti.DG	Peru_Huanchaco_LIP	SouthPeruCoast	Peru_Chincha_LH	-0.001478	0.000823	-1.795	2107	2174	45112
Mbuti.DG	NorthPeruHighlands	SouthPeruCoast	Peru_Chincha_LH	-0.00046	0.000259	-1.774	35401	35751	762794
Mbuti.DG	Chile_LosRieles_5100BP	SouthPeruCoast	Peru_Chincha_LH	-0.000588	0.000346	-1.699	31907	32313	690817
Mbuti.DG	Peru_Cuncaicha_4200BP_LA	SouthPeruCoast	Peru_Chincha_LH	-0.000539	0.000346	-1.557	34735	35141	754032
Mbuti.DG	Bolivia_Tiwanaku_1000BP_MH	SouthPeruCoast	Peru_Chincha_LH	-0.000476	0.000342	-1.391	15533	15693	336628
Mbuti.DG	Peru_Lauricocha_8600BP_EA	SouthPeruCoast	Peru_Chincha_LH	-0.000403	0.000302	-1.334	36854	37175	798506
Mbuti.DG	Brazil_Laranjal_6700BP_2	SouthPeruCoast	Peru_Chincha_LH	-0.00049	0.000379	-1.293	17841	18033	391866
Mbuti.DG	Brazil_Laranjal_6700BP	SouthPeruCoast	Peru_Chincha_LH	-0.000511	0.000406	-1.258	13588	13741	298790
Mbuti.DG	Peru_Cuncaicha_9000BP_EA	SouthPeruCoast	Peru_Chincha_LH	-0.000424	0.000348	-1.216	35091	35414	760463
Mbuti.DG	Chile_Conchali_700BP	SouthPeruCoast	Peru_Chincha_LH	-0.000335	0.000283	-1.182	35956	36216	777764
Mbuti.DG	Argentina_ArroyoSeco2_7700BP	SouthPeruCoast	Peru_Chincha_LH	-0.00028	0.000262	-1.069	36662	36885	793231
Mbuti.DG	USA-AK_USR1_11400BP	SouthPeruCoast	Peru_Chincha_LH	-0.000578	0.000585	-0.988	4762	4824	106606
Mbuti.DG	Peru_La_Galgada_4100BP_LA	SouthPeruCoast	Peru_Chincha_LH	-0.000321	0.00033	-0.974	35672	35918	766195
Mbuti.DG	Brazil_LapaDoSanto_9600BP	SouthPeruCoast	Peru_Chincha_LH	-0.000214	0.000239	-0.894	38087	38264	825124
Mbuti.DG	TiticacaBasin	SouthPeruCoast	Peru_Chincha_LH	-0.000159	0.000234	-0.678	38823	38956	835051
Mbuti.DG	Peru_Torontoy2_450BP_LH	SouthPeruCoast	Peru_Chincha_LH	-0.000211	0.000329	-0.641	30639	30778	661802
Mbuti.DG	Aymara_Ventilla	SouthPeruCoast	Peru_Chincha_LH	-0.000134	0.000226	-0.593	28760	28845	630730
Mbuti.DG	English.DG	SouthPeruCoast	Peru_Chincha_LH	-8.7e-05	0.000222	-0.391	35089	35160	825599
Mbuti.DG	USA-CA_SanCruzIsland_1000BP	SouthPeruCoast	Peru_Chincha_LH	-8.7e-05	0.000272	-0.319	38398	38470	831259
Mbuti.DG	French.DG	SouthPeruCoast	Peru_Chincha_LH	-5e-05	0.000191	-0.26	35984	36025	842055
Mbuti.DG	Spanish.DG	SouthPeruCoast	Peru_Chincha_LH	-5.2e-05	0.000208	-0.252	34893	34936	825564
Mbuti.DG	Canada_Lucier_4800-500BP	SouthPeruCoast	Peru_Chincha_LH	-4.6e-05	0.000305	-0.15	29473	29503	654209
Mbuti.DG	Peru_Lauricocha_3500BP_IP	SouthPeruCoast	Peru_Chincha_LH	-5.2e-05	0.000367	-0.142	24261	24288	527384
Mbuti.DG	Cree.DG	SouthPeruCoast	Peru_Chincha_LH	-1.2e-05	0.000238	-0.049	36945	36954	825615
Mbuti.DG	Maori.DG	SouthPeruCoast	Peru_Chincha_LH	0	0.000235	-0.002	35180	35180	823355
Mbuti.DG	Aymara.SG	SouthPeruCoast	Peru_Chincha_LH	1.5e-05	0.000326	0.046	39127	39115	841391
Mbuti.DG	Yoruba.DG	SouthPeruCoast	Peru_Chincha_LH	8e-06	0.000117	0.071	29215	29208	842072
Mbuti.DG	NorthPeruCoast	SouthPeruCoast	Peru_Chincha_LH	3.4e-05	0.000256	0.134	37339	37312	798051
Mbuti.DG	Belize_SakiTzul_7400BP	SouthPeruCoast	Peru_Chincha_LH	6.1e-05	0.000338	0.18	36850	36801	793547
Mbuti.DG	Han.DG	SouthPeruCoast	Peru_Chincha_LH	5.8e-05	0.000205	0.285	36995	36946	842080
Mbuti.DG	Dai.DG	SouthPeruCoast	Peru_Chincha_LH	8.8e-05	0.000208	0.426	36839	36764	842082
Mbuti.DG	Brazil_Moraes_5800BP	SouthPeruCoast	Peru_Chincha_LH	0.000184	0.000413	0.445	12084	12035	262973
Mbuti.DG	Brazil_Enoque_HG.SG	SouthPeruCoast	Peru_Chincha_LH	0.000374	0.000826	0.452	2218	2200	49497
Mbuti.DG	Peru_Lauricocha_5800BP_MA	SouthPeruCoast	Peru_Chincha_LH	0.000173	0.000375	0.461	25132	25038	541102
Mbuti.DG	Chile_Conchali_700BP_LIP	SouthPeruCoast	Peru_Chincha_LH	0.000181	0.000363	0.498	23845	23752	516191
Mbuti.DG	Mayan.SG	SouthPeruCoast	Peru_Chincha_LH	0.000178	0.000323	0.552	38471	38322	839815
Mbuti.DG	Hawaiian.DG	SouthPeruCoast	Peru_Chincha_LH	0.000143	0.000251	0.57	35787	35669	823018
Mbuti.DG	Yakut.DG	SouthPeruCoast	Peru_Chincha_LH	0.000143	0.00023	0.621	36342	36224	825564
Mbuti.DG	CentralPeruCoast	SouthPeruCoast	Peru_Chincha_LH	0.000169	0.000267	0.634	37316	37181	801789
Mbuti.DG	Onge.DG	SouthPeruCoast	Peru_Chincha_LH	0.000173	0.000231	0.749	35158	35016	825111
Mbuti.DG	USA-CA_MainlandChumash_1400BP.SG	SouthPeruCoast	Peru_Chincha_LH	0.000208	0.000273	0.763	34342	34186	746814
Mbuti.DG	Chile_LosRieles_10900BP	SouthPeruCoast	Peru_Chincha_LH	0.000281	0.000359	0.782	32530	32334	696677
Mbuti.DG	Chipewyan.DG	SouthPeruCoast	Peru_Chincha_LH	0.000257	0.000269	0.958	37646	37434	825600
Mbuti.DG	Tsimshian.SG	SouthPeruCoast	Peru_Chincha_LH	0.000309	0.000304	1.017	37855	37595	841675
Mbuti.DG	Mixtec.DG	SouthPeruCoast	Peru_Chincha_LH	0.000266	0.000246	1.079	37554	37335	825570
Mbuti.DG	Papuan.DG	SouthPeruCoast	Peru_Chincha_LH	0.000247	0.00021	1.178	35703	35495	842076
Mbuti.DG	Aleut.DG	SouthPeruCoast	Peru_Chincha_LH	0.000279	0.000233	1.196	36531	36301	825634
Mbuti.DG	USA-CA_SanNicolas_4900BP.SG	SouthPeruCoast	Peru_Chincha_LH	0.000351	0.000289	1.213	38355	38065	827506
Mbuti.DG	USA-WA_Kennewick_8800BP.SG	SouthPeruCoast	Peru_Chincha_LH	0.000474	0.000368	1.288	20260	20049	445460
Mbuti.DG	USA-CA_SanNicolas_1400BP	SouthPeruCoast	Peru_Chincha_LH	0.000395	0.000264	1.498	38215	37889	825868
Mbuti.DG	Argentina-Chile_FuegoPatagonian_100BP.SG	SouthPeruCoast	Peru_Chincha_LH	0.000404	0.000265	1.523	37247	36923	802991
Mbuti.DG	Mexico_Zapotec.DG	SouthPeruCoast	Peru_Chincha_LH	0.00041	0.000265	1.548	38226	37887	825570
Mbuti.DG	Karitiana.DG	SouthPeruCoast	Peru_Chincha_LH	0.000446	0.000266	1.676	39316	38941	842064
Mbuti.DG	Huichol.SG	SouthPeruCoast	Peru_Chincha_LH	0.000546	0.000323	1.69	39098	38639	841412
Mbuti.DG	USA-CA_SanClemente-SantaCatalina_800BP.SG	SouthPeruCoast	Peru_Chincha_LH	0.000452	0.000256	1.767	38913	38534	839320
Mbuti.DG	Mixe.DG	SouthPeruCoast	Peru_Chincha_LH	0.000487	0.000262	1.859	38299	37897	825634
Mbuti.DG	Brazil_CavernadoSumidouro_10000BP.SG	SouthPeruCoast	Peru_Chincha_LH	0.000512	0.000269	1.903	27636	27323	613335
Mbuti.DG	Peru_Torontoy1_450BP_LH	SouthPeruCoast	Peru_Chincha_LH	0.000589	0.00029	2.033	34155	33726	728318
Mbuti.DG	USA-MT_Anzick1_12800BP.SG	SouthPeruCoast	Peru_Chincha_LH	0.000779	0.000336	2.32	39001	38346	840544
Mbuti.DG	Bahamas_Taino.SG	SouthPeruCoast	Peru_Chincha_LH	0.000731	0.000313	2.334	39298	38683	841526
Mbuti.DG	Karitiana.SG	SouthPeruCoast	Peru_Chincha_LH	0.000794	0.000319	2.49	39402	38734	841716
Mbuti.DG	Pima.DG	SouthPeruCoast	Peru_Chincha_LH	0.000671	0.000268	2.501	38301	37748	825563
Mbuti.DG	Piapoco.DG	SouthPeruCoast	Peru_Chincha_LH	0.000703	0.00026	2.699	38561	37981	825535
Mbuti.DG	Chile_Patagonia_6500-4500BP.SG	SouthPeruCoast	Peru_Chincha_LH	0.00093	0.000315	2.955	28380	27805	618684
Mbuti.DG	Mayan.DG	SouthPeruCoast	Peru_Chincha_LH	0.000776	0.000259	2.997	38505	37865	825494
Mbuti.DG	Chane.DG	SouthPeruCoast	Peru_Chincha_LH	0.001018	0.000315	3.235	38668	37829	824412
Mbuti.DG	Argentina_Aconcagua_500BP_LH.SG	SouthPeruCoast	Peru_Chincha_LH	0.001274	0.000377	3.383	25122	24434	539922
Mbuti.DG	Surui.DG	SouthPeruCoast	Peru_Chincha_LH	0.001001	0.00029	3.452	38758	37931	825542
Mbuti.DG	SouthPeruHighlands	NorthPeruHighlands	Peru_Chincha_LH	-0.001391	0.000235	-5.925	40405	41633	882183
Mbuti.DG	Peru_La_Galgada_4100BP_LA	NorthPeruHighlands	Peru_Chincha_LH	-0.001742	0.000343	-5.084	36563	37957	800198
Mbuti.DG	Peru_Peru_Cusco_SanSebastian_610-490BP_LH-LIP_SanSebastian_610-490BP_LH-LIP	NorthPeruHighlands	Peru_Chincha_LH	-0.001401	0.000317	-4.42	32185	33177	707651
Mbuti.DG	Peru_Lauricocha_8600BP_EA	NorthPeruHighlands	Peru_Chincha_LH	-0.001311	0.0003	-4.376	38218	39319	839391
Mbuti.DG	Argentina_ArroyoSeco2_7700BP	NorthPeruHighlands	Peru_Chincha_LH	-0.001194	0.000278	-4.29	37891	38882	830156
Mbuti.DG	SouthPeruCoast	NorthPeruHighlands	Peru_Chincha_LH	-0.001131	0.000265	-4.274	34888	35751	762794
Mbuti.DG	Peru_Huanchaco_LIP	NorthPeruHighlands	Peru_Chincha_LH	-0.003374	0.000801	-4.213	2077	2232	45875
Mbuti.DG	Argentina_LagunaChica_6800BP	NorthPeruHighlands	Peru_Chincha_LH	-0.00136	0.000331	-4.11	20129	20738	447503
Mbuti.DG	CentralPeruCoast	NorthPeruHighlands	Peru_Chincha_LH	-0.001077	0.000264	-4.074	38528	39434	841328
Mbuti.DG	Brazil_LapaDoSanto_9600BP	NorthPeruHighlands	Peru_Chincha_LH	-0.001018	0.000253	-4.03	39384	40264	864960
Mbuti.DG	Peru_Lauricocha_5800BP_MA	NorthPeruHighlands	Peru_Chincha_LH	-0.001431	0.000387	-3.702	25697	26507	565685
Mbuti.DG	Peru_Lauricocha_3500BP_IP	NorthPeruHighlands	Peru_Chincha_LH	-0.001362	0.000378	-3.605	24872	25622	550754
Mbuti.DG	Chile_Conchali_700BP	NorthPeruHighlands	Peru_Chincha_LH	-0.001077	0.000316	-3.412	37023	37895	809704
Mbuti.DG	Peru_Cuncaicha_4200BP_LA	NorthPeruHighlands	Peru_Chincha_LH	-0.00121	0.000356	-3.398	35652	36599	782771
Mbuti.DG	Belize_SakiTzul_7400BP	NorthPeruHighlands	Peru_Chincha_LH	-0.001161	0.000355	-3.267	37843	38805	828318
Mbuti.DG	Peru_Cuncaicha_9000BP_EA	NorthPeruHighlands	Peru_Chincha_LH	-0.00099	0.000353	-2.803	36069	36852	790698
Mbuti.DG	Brazil_Laranjal_6700BP_2	NorthPeruHighlands	Peru_Chincha_LH	-0.001112	0.000404	-2.754	18085	18531	400925
Mbuti.DG	Peru_Torontoy2_450BP_LH	NorthPeruHighlands	Peru_Chincha_LH	-0.000977	0.000366	-2.67	31600	32275	690953
Mbuti.DG	NorthChile	NorthPeruHighlands	Peru_Chincha_LH	-0.000771	0.000308	-2.505	28914	29400	630233
Mbuti.DG	NorthPeruCoast	NorthPeruHighlands	Peru_Chincha_LH	-0.000883	0.00026	-2.395	38572	39310	835428
Mbuti.DG	Chile_Pukara_700BP_LIP	NorthPeruHighlands	Peru_Chincha_LH	-0.000914	0.000386	-2.37	13594	13865	297049
Mbuti.DG	USA-AK_USR1_11400BP	NorthPeruHighlands	Peru_Chincha_LH	-0.001148	0.000554	-2.072	4898	5026	111509
Mbuti.DG	Bolivia_Tiwanaku_1000BP_MH	NorthPeruHighlands	Peru_Chincha_LH	-0.00073	0.000353	-2.065	15889	16142	346318
Mbuti.DG	TiticacaBasin	NorthPeruHighlands	Peru_Chincha_LH	-0.000488	0.00024	-2.033	40582	41011	878696
Mbuti.DG	Peru_Torontoy1_450BP_LH	NorthPeruHighlands	Peru_Chincha_LH	-0.000565	0.000291	-1.944	35161	35592	762289
Mbuti.DG	Brazil_Laranjal_6700BP	NorthPeruHighlands	Peru_Chincha_LH	-0.000781	0.000419	-1.865	13844	14082	305469
Mbuti.DG	USA-CA_SanCruzIsland_1000BP	NorthPeruHighlands	Peru_Chincha_LH	-0.000535	0.000294	-1.821	40079	40548	874779
Mbuti.DG	Chile_LosRieles_5100BP	NorthPeruHighlands	Peru_Chincha_LH	-0.000651	0.000359	-1.814	32838	33303	714272
Mbuti.DG	Aymara_Ventilla	NorthPeruHighlands	Peru_Chincha_LH	-0.000401	0.000224	-1.796	30221	30489	667129
Mbuti.DG	Peru_Cuncaicha_3300BP_IP	NorthPeruHighlands	Peru_Chincha_LH	-0.000653	0.000374	-1.744	32151	32612	707106
Mbuti.DG	Papuan.DG	NorthPeruHighlands	Peru_Chincha_LH	-0.000375	0.000215	-1.739	37171	37503	886386
Mbuti.DG	Mayan.SG	NorthPeruHighlands	Peru_Chincha_LH	-0.000398	0.00033	-1.206	40109	40460	884370
Mbuti.DG	Chipewyan.DG	NorthPeruHighlands	Peru_Chincha_LH	-0.000311	0.000264	-1.177	39229	39499	869499
Mbuti.DG	USA-CA_MainlandChumash_1400BP.SG	NorthPeruHighlands	Peru_Chincha_LH	-0.000335	0.000284	-1.177	35732	35995	784681
Mbuti.DG	Mixe.DG	NorthPeruHighlands	Peru_Chincha_LH	-0.000301	0.00026	-1.158	39859	40120	869537
Mbuti.DG	Canada_Lucier_4800-500BP	NorthPeruHighlands	Peru_Chincha_LH	-0.00031	0.00031	-1	30777	30990	688325
Mbuti.DG	Chile_LosRieles_10900BP	NorthPeruHighlands	Peru_Chincha_LH	-0.00038	0.00038	-1	33292	33566	721391
Mbuti.DG	Argentina-Chile_FuegoPatagonian_100BP.SG	NorthPeruHighlands	Peru_Chincha_LH	-0.000271	0.000278	-0.973	38548	38776	839762
Mbuti.DG	Quechua.DG	NorthPeruHighlands	Peru_Chincha_LH	-0.000238	0.000247	-0.965	40008	40216	869551
Mbuti.DG	Mexico_Zapotec.DG	NorthPeruHighlands	Peru_Chincha_LH	-0.000231	0.000268	-0.86	39840	40041	869474
Mbuti.DG	Huichol.SG	NorthPeruHighlands	Peru_Chincha_LH	-0.000287	0.000335	-0.856	40693	40947	885814
Mbuti.DG	USA-CA_SanNicolas_1400BP	NorthPeruHighlands	Peru_Chincha_LH	-0.000219	0.000268	-0.817	39830	40020	869388
Mbuti.DG	USA-MT_Anzick1_12800BP.SG	NorthPeruHighlands	Peru_Chincha_LH	-0.000236	0.000347	-0.681	40488	40698	884558
Mbuti.DG	English.DG	NorthPeruHighlands	Peru_Chincha_LH	-0.000147	0.000217	-0.677	36784	36912	869495
Mbuti.DG	Brazil_Moraes_5800BP	NorthPeruHighlands	Peru_Chincha_LH	-0.000286	0.000435	-0.657	12275	12352	269150
Mbuti.DG	Chile_Conchali_700BP_LIP	NorthPeruHighlands	Peru_Chincha_LH	-0.000229	0.000373	-0.615	24556	24679	536832
Mbuti.DG	Aleut.DG	NorthPeruHighlands	Peru_Chincha_LH	-0.000122	0.000238	-0.513	38176	38282	869539
Mbuti.DG	Aymara.SG	NorthPeruHighlands	Peru_Chincha_LH	-0.000163	0.000339	-0.481	41021	41165	885789
Mbuti.DG	Dai.DG	NorthPeruHighlands	Peru_Chincha_LH	-9.1e-05	0.000207	-0.44	38519	38600	886388
Mbuti.DG	Han.DG	NorthPeruHighlands	Peru_Chincha_LH	-8.7e-05	0.00021	-0.416	38714	38792	886384
Mbuti.DG	Mayan.DG	NorthPeruHighlands	Peru_Chincha_LH	-9.6e-05	0.000277	-0.347	40037	40121	869385
Mbuti.DG	Hawaiian.DG	NorthPeruHighlands	Peru_Chincha_LH	-7.1e-05	0.000263	-0.27	37444	37505	866756
Mbuti.DG	Brazil_CavernadoSumidouro_10000BP.SG	NorthPeruHighlands	Peru_Chincha_LH	-5.7e-05	0.000279	-0.203	28975	29012	648897
Mbuti.DG	French.DG	NorthPeruHighlands	Peru_Chincha_LH	-3.3e-05	0.000193	-0.173	37711	37741	886360
Mbuti.DG	Chile_Patagonia_6500-4500BP.SG	NorthPeruHighlands	Peru_Chincha_LH	-5e-05	0.000313	-0.161	29613	29645	654495
Mbuti.DG	USA-CA_SanNicolas_4900BP.SG	NorthPeruHighlands	Peru_Chincha_LH	-4e-05	0.000318	-0.125	40117	40152	871164
Mbuti.DG	USA-CA_SanClemente-SantaCatalina_800BP.SG	NorthPeruHighlands	Peru_Chincha_LH	-3.4e-05	0.000285	-0.119	40588	40618	883347
Mbuti.DG	Mixtec.DG	NorthPeruHighlands	Peru_Chincha_LH	-2.1e-05	0.000246	-0.086	39267	39285	869474
Mbuti.DG	Karitiana.DG	NorthPeruHighlands	Peru_Chincha_LH	-2.1e-05	0.000271	-0.078	41060	41079	886371
Mbuti.DG	Onge.DG	NorthPeruHighlands	Peru_Chincha_LH	-3e-06	0.000227	-0.014	36789	36792	869007
Mbuti.DG	Bahamas_Taino.SG	NorthPeruHighlands	Peru_Chincha_LH	3.7e-05	0.000345	0.107	40991	40958	885816
Mbuti.DG	Karitiana.SG	NorthPeruHighlands	Peru_Chincha_LH	4.6e-05	0.000345	0.135	40988	40946	886056
Mbuti.DG	Maori.DG	NorthPeruHighlands	Peru_Chincha_LH	5.3e-05	0.00024	0.22	36871	36825	867162
Mbuti.DG	Yoruba.DG	NorthPeruHighlands	Peru_Chincha_LH	3.7e-05	0.000122	0.302	30626	30593	886376
Mbuti.DG	Spanish.DG	NorthPeruHighlands	Peru_Chincha_LH	6.7e-05	0.000214	0.314	36623	36565	869458
Mbuti.DG	Pima.DG	NorthPeruHighlands	Peru_Chincha_LH	9.3e-05	0.000269	0.345	39927	39846	869462
Mbuti.DG	Tsimshian.SG	NorthPeruHighlands	Peru_Chincha_LH	0.000109	0.000313	0.348	39624	39528	885961
Mbuti.DG	Chane.DG	NorthPeruHighlands	Peru_Chincha_LH	0.00013	0.000327	0.399	40241	40128	868227
Mbuti.DG	Cree.DG	NorthPeruHighlands	Peru_Chincha_LH	0.000101	0.000245	0.413	38750	38662	869519
Mbuti.DG	Brazil_Enoque_HG.SG	NorthPeruHighlands	Peru_Chincha_LH	0.000372	0.000829	0.449	2343	2323	52254
Mbuti.DG	Surui.DG	NorthPeruHighlands	Peru_Chincha_LH	0.000176	0.000304	0.578	40325	40172	869444
Mbuti.DG	USA-WA_Kennewick_8800BP.SG	NorthPeruHighlands	Peru_Chincha_LH	0.000226	0.000381	0.592	21308	21202	472167
Mbuti.DG	Yakut.DG	NorthPeruHighlands	Peru_Chincha_LH	0.000171	0.000225	0.759	38081	37932	869477
Mbuti.DG	Argentina_Aconcagua_500BP_LH.SG	NorthPeruHighlands	Peru_Chincha_LH	0.000321	0.000351	0.914	26230	26047	570421
Mbuti.DG	Piapoco.DG	NorthPeruHighlands	Peru_Chincha_LH	0.000466	0.000279	1.668	40404	39998	869439

## Sheet: S3-B. qpWave
Note: This shows that Chinchas forms a clade with NorthPeruCoast (consistent with rank 0) and not with any of the other groups.
left:	Peru_Chincha_LH	NorthPeruHighlands
	f4rank:	dof:	chisq:	tail:	dofdiff:	chisqdiff:	taildiff:
	0	8	61.686	2.17411e-10	0	0	1		right:	SouthPeruHighlands	CentralPeruCoast	NorthPeruCoast	SouthPeruCoast	Karitiana.DG	TiticacaBasin	Peru_Cusco_SanSebastian_610-490BP_LH-LIP	Peru_Cuncaicha_4200BP_LA	Peru_Lauricocha_5800BP_MA
	1	0	0	1	8	61.686	2.17411e-10
left:	Peru_Chincha_LH	SouthPeruHighlands
	f4rank:	dof:	chisq:	tail:	dofdiff:	chisqdiff:	taildiff:
	0	8	183.409	1.97954e-35	0	0	1		right:	NorthPeruHighlands	CentralPeruCoast	NorthPeruCoast	SouthPeruCoast	Karitiana.DG	TiticacaBasin	Peru_Cusco_SanSebastian_610-490BP_LH-LIP	Peru_Cuncaicha_4200BP_LA	Peru_Lauricocha_5800BP_MA
	1	0	0	1	8	183.409	1.97954e-35
left:	Peru_Chincha_LH	NorthPeruCoast
	f4rank:	dof:	chisq:	tail:	dofdiff:	chisqdiff:	taildiff:
	0	8	15.698	0.0469091	0	0	1		right:	NorthPeruHighlands	CentralPeruCoast	SouthPeruHighlands	SouthPeruCoast	Karitiana.DG	TiticacaBasin	Peru_Cusco_SanSebastian_610-490BP_LH-LIP	Peru_Cuncaicha_4200BP_LA	Peru_Lauricocha_5800BP_MA
	1	0	0	1	8	15.698	0.0469091
left:	Peru_Chincha_LH	CentralPeruCoast
	f4rank:	dof:	chisq:	tail:	dofdiff:	chisqdiff:	taildiff:
	0	8	29.054	0.000310201	0	0	1		right:	NorthPeruHighlands	NorthPeruCoast	SouthPeruHighlands	SouthPeruCoast	Karitiana.DG	TiticacaBasin	Peru_Cusco_SanSebastian_610-490BP_LH-LIP	Peru_Cuncaicha_4200BP_LA	Peru_Lauricocha_5800BP_MA
	1	0	0	1	8	29.054	0.000310201
left:	Peru_Chincha_LH	SouthPeruCoast
	f4rank:	dof:	chisq:	tail:	dofdiff:	chisqdiff:	taildiff:
	0	8	124.155	4.59121e-23	0	0	1		right:	NorthPeruHighlands	NorthPeruCoast	SouthPeruHighlands	CentralPeruCoast	Karitiana.DG	TiticacaBasin	Peru_Cusco_SanSebastian_610-490BP_LH-LIP	Peru_Cuncaicha_4200BP_LA	Peru_Lauricocha_5800BP_MA
	1	0	0	1	8	124.155	4.59121e-23
left:	Peru_Chincha_LH	Argentina_Aconcagua_500BP_LH.SG
	f4rank:	dof:	chisq:	tail:	dofdiff:	chisqdiff:	taildiff:
	0	9	9.753	0.370854	0	0	1		right:	NorthPeruHighlands	NorthPeruCoast	SouthPeruHighlands	CentralPeruCoast	Karitiana.DG	TiticacaBasin	Peru_Cusco_SanSebastian_610-490BP_LH-LIP	Peru_Cuncaicha_4200BP_LA	Peru_Lauricocha_5800BP_MA	SouthPeruHighlands
	1	0	0	1	9	9.753	0.370854
left:	Peru_Chincha_LH	Peru_Torontoy1_450BP_LH
	f4rank:	dof:	chisq:	tail:	dofdiff:	chisqdiff:	taildiff:
	0	9	7.604	0.574525	0	0	1		right:	NorthPeruHighlands	NorthPeruCoast	SouthPeruHighlands	CentralPeruCoast	Karitiana.DG	TiticacaBasin	Peru_Cusco_SanSebastian_610-490BP_LH-LIP	Peru_Cuncaicha_4200BP_LA	Peru_Lauricocha_5800BP_MA	SouthPeruHighlands
	1	0	0	1	9	7.604	0.574525

## Sheet: S3-C. qpAdm
Left:	Peru_Chincha_LH	NorthPeruCoast	CentralPeruCoast
					Right:
best	coefficients:	1.025	-0.025		Peru_Lauricocha_5800BP_MA
Jackknife	mean:	0.971079	0.0289212		Peru_Cuncaicha_4200BP_LA
std.	errors:	0.316	0.316		Karitiana.DG
					SouthPeruCoast
					TiticacaBasin
					SouthPeruHighlands
Left:	Peru_Chincha_LH	NorthPeruCoast	CentralPeruCoast		Right:
best	coefficients:	2.105	-1.105		Peru_Lauricocha_5800BP_MA
Jackknife	mean:	1.41215	-0.412145		Peru_Cuncaicha_4200BP_LA
std.	errors:	1.188	1.188		Karitiana.DG
					SouthPeruCoast
					TiticacaBasin
					NorthPeruHighlands

## Sheet: S3-D. f3(Chinchas; Reg1, Reg2)
Source1	Source2	Target	f_3	std. err	Z	SNPs
NorthPeruCoast	SouthPeruCoast	Peru_Chincha_LH	0.005194	0.001008	5.151	402825
CentralPeruCoast	SouthPeruCoast	Peru_Chincha_LH	0.004913	0.001127	4.357	377100
NorthPeruCoast	CentralPeruCoast	Peru_Chincha_LH	0.005712	0.00107	5.338	459590
NorthPeruHighlands	CentralPeruCoast	Peru_Chincha_LH	0.008433	0.001139	7.405	392145
NorthPeruHighlands	SouthPeruCoast	Peru_Chincha_LH	0.008424	0.001155	7.293	358745
NorthPeruHighlands	NorthPeruCoast	Peru_Chincha_LH	0.007284	0.001031	7.064	419272
NorthPeruCoast	SouthPeruHighlands	Peru_Chincha_LH	0.005339	0.000845	6.317	530496
CentralPeruCoast	SouthPeruHighlands	Peru_Chincha_LH	0.006799	0.000982	6.925	504357
Karitiana.DG	SouthPeruCoast	Peru_Chincha_LH	0.003863	0.001197	3.227	429206
Karitiana.DG	CentralPeruCoast	Peru_Chincha_LH	0.003921	0.00118	3.324	504921
Karitiana.DG	NorthPeruCoast	Peru_Chincha_LH	0.004894	0.001083	4.519	539375
